# Supplementary material for: Oxygen-carrying nanoemulsions and respiratory hyperoxia eliminate tumor hypoxia–induced immunosuppression
Source: JCI Insight. 2025 Mar 24;10(6):e174675. doi: 10.1172/jci.insight.174675 (PMC11949039; doi:10.1172/jci.insight.174675)
Supplement: Supporting data values [file jciinsight-10-174675-s081.xlsx]

## Sheet: 1c
Delta T [hours]	PFC (100% O2)	PBS (100% O2)	PBS (21% O2)	PFC (21% O2)
0	90.831	96.886	21.453	7.262
0.00054892	90.751	96.981	21.447	7.258
0.00082727	90.791	97.06	21.443	7.257
0.00110506	90.644	96.822	21.445	7.258
0.00138286	90.564	96.838	21.439	7.26
0.00166065	90.55	96.965	21.445	7.259
0.00193844	90.417	96.886	21.439	7.263
0.00221624	90.63	96.917	21.441	7.262
0.00249403	90.483	96.981	21.443	7.265
0.00277182	90.604	96.854	21.451	7.266
0.00304962	90.523	96.791	21.449	7.267
0.00332769	90.403	96.933	21.443	7.267
0.00360548	90.657	96.775	21.453	7.272
0.00388328	90.417	96.744	21.455	7.272
0.00416107	90.483	96.68	21.451	7.273
0.00443887	90.39	96.633	21.455	7.277
0.00471666	90.51	96.902	21.451	7.278
0.00499445	90.51	96.838	21.451	7.281
0.00527225	90.39	96.822	21.445	7.285
0.00555032	90.457	96.917	21.457	7.284
0.00582811	90.497	96.917	21.459	7.286
0.00610591	90.364	96.917	21.461	7.286
0.0063837	90.457	96.649	21.461	7.289
0.00666149	90.51	96.822	21.459	7.293
0.00693929	90.43	96.744	21.464	7.292
0.00721708	90.483	96.712	21.466	7.297
0.00749487	90.337	96.807	21.47	7.299
0.00777267	90.337	96.744	21.459	7.3
0.00805102	90.364	96.744	21.47	7.302
0.00832881	90.59	96.933	21.472	7.301
0.0086066	90.457	96.807	21.47	7.304
0.0088844	90.523	96.854	21.48	7.308
0.00916219	90.47	96.902	21.476	7.309
0.00943998	90.457	96.838	21.478	7.313
0.00971778	90.337	96.838	21.48	7.313
0.00999557	90.337	96.822	21.48	7.315
0.0102734	90.644	96.728	21.492	7.319
0.0105512	90.31	96.854	21.494	7.326
0.010829	90.443	96.997	21.488	7.352
0.0111067	90.364	96.728	21.492	7.36
0.0113845	90.497	96.933	21.49	7.361
0.0116623	90.564	96.807	21.494	7.361
0.0119401	90.644	96.791	21.497	7.36
0.0122179	90.59	97.012	21.495	7.363
0.0124957	90.684	97.33	21.499	7.362
0.0127735	90.644	97.171	21.505	7.363
0.0130513	90.617	97.314	21.501	7.363
0.0133291	90.457	97.044	21.503	7.363
0.0136069	90.443	97.123	21.513	7.367
0.0138847	90.324	96.981	21.507	7.367
0.0141625	90.098	96.965	21.509	7.37
0.0144403	90.151	96.965	21.509	7.37
0.0147181	90.217	97.235	21.513	7.371
0.0149959	90.058	96.949	21.513	7.374
0.0152737	90.151	97.076	21.515	7.375
0.0155514	90.098	96.981	21.515	7.378
0.0158292	90.005	96.997	21.523	7.379
0.016107	89.939	96.902	21.519	7.382
0.0163848	90.177	96.87	21.521	7.381
0.0166626	89.952	96.838	21.523	7.385
0.0169404	89.913	96.87	21.53	7.387
0.0172182	89.741	96.838	21.532	7.386
0.017496	89.675	96.917	21.525	7.391
0.0177738	89.623	96.838	21.53	7.392
0.0180519	89.583	96.822	21.532	7.394
0.0183297	89.478	96.791	21.54	7.395
0.0186075	89.491	96.712	21.536	7.399
0.0188852	89.504	96.854	21.536	7.399
0.019163	89.386	96.886	21.546	7.403
0.0194408	89.334	96.759	21.546	7.404
0.0197186	89.334	96.696	21.534	7.404
0.0199964	89.334	96.807	21.544	7.407
0.0202742	89.229	96.807	21.54	7.407
0.020552	89.138	96.886	21.556	7.41
0.0208298	89.138	96.838	21.548	7.411
0.0211076	89.138	96.807	21.552	7.412
0.0213854	89.06	96.886	21.556	7.414
0.0216632	88.553	96.775	21.554	7.418
0.021941	90.417	96.649	21.554	7.426
0.0222188	93.056	96.712	21.562	7.43
0.0224966	91.505	96.68	21.558	7.436
0.0227744	92.572	96.791	21.569	7.437
0.0230522	92.406	97.028	21.567	7.44
0.0233299	92.036	96.838	21.566	7.441
0.0236077	91.37	97.044	21.566	7.445
0.0238855	91.113	96.886	21.564	7.449
0.0241633	90.59	97.139	21.571	7.45
0.0244411	90.417	96.775	21.571	7.451
0.0247189	89.992	96.933	21.567	7.454
0.0249967	89.965	96.744	21.575	7.455
0.0252745	89.794	96.854	21.571	7.456
0.0255523	89.649	96.807	21.579	7.459
0.0258301	89.399	96.665	21.579	7.461
0.0261079	89.412	96.886	21.581	7.464
0.0263857	89.399	96.87	21.581	7.464
0.0266635	89.177	96.728	21.585	7.466
0.0269413	89.164	96.728	21.585	7.47
0.0272191	89.099	96.775	21.579	7.47
0.0274969	89.034	96.807	21.589	7.472
0.0277746	88.994	97.028	21.591	7.474
0.0280524	88.864	96.822	21.595	7.539
0.0283302	88.838	96.744	21.593	7.585
0.028608	88.8	96.854	21.601	7.615
0.0288858	88.592	96.886	21.599	7.634
0.0291636	88.308	97.139	21.591	7.648
0.0294414	88.36	97.33	21.601	7.658
0.0297192	88.386	97.33	21.595	7.665
0.029997	88.116	97.394	21.605	7.671
0.0302748	88.18	97.219	21.607	7.679
0.0305526	88.18	97.506	21.605	7.684
0.0308304	88.154	97.298	21.608	7.689
0.0311082	87.503	97.33	21.607	7.691
0.031386	88.09	97.458	21.608	7.695
0.0316638	88.476	96.981	21.618	7.696
0.0319415	88.45	97.362	21.61	7.7
0.0322193	89.177	97.171	21.616	7.702
0.0324971	90.925	97.698	21.61	7.706
0.0327749	89.979	98.244	21.614	7.709
0.0330527	91.587	98.487	21.622	7.711
0.0333305	92.737	98.666	21.612	7.715
0.0336083	93.53	99.024	21.612	7.716
0.0338861	93.209	98.894	21.618	7.724
0.0341639	93.167	98.894	21.626	7.733
0.0344417	93.628	98.91	21.628	7.737
0.0347195	93.112	98.812	21.628	7.739
0.0349973	93.07	99.155	21.616	7.74
0.0352751	92.393	99.599	21.624	7.74
0.0355529	92.228	98.975	21.626	7.743
0.0358307	92.173	98.747	21.628	7.743
0.0361085	92.105	98.698	21.63	7.745
0.0363862	92.105	98.39	21.638	7.745
0.036664	91.736	98.39	21.632	7.748
0.0369418	91.6	98.277	21.634	7.746
0.0372196	91.478	98.374	21.64	7.708
0.0374974	91.492	97.938	21.632	7.717
0.0377752	91.655	97.922	21.64	7.654
0.038053	91.532	97.89	21.642	7.601
0.0383308	91.289	96.162	21.642	7.582
0.0386086	91.194	96.633	21.644	7.517
0.0388864	91.221	97.442	21.642	7.577
0.0391642	90.965	97.092	21.646	7.528
0.039442	90.925	96.902	21.644	7.513
0.0397198	90.912	97.33	21.648	7.504
0.0399976	90.711	97.426	21.65	7.505
0.0402754	90.63	97.012	21.646	7.502
0.0405532	90.457	97.362	21.648	7.52
0.0408309	90.31	97.314	21.652	7.523
0.0411087	90.43	97.442	21.659	7.519
0.0413865	90.204	97.554	21.653	7.519
0.0416646	90.217	97.394	21.65	7.519
0.0419424	90.257	97.538	21.648	7.517
0.0422202	90.204	97.282	21.653	7.53
0.042498	90.297	97.219	21.659	7.531
0.0427758	90.564	97.092	21.657	7.541
0.0430536	90.483	96.822	21.652	7.559
0.0433314	89.649	96.933	21.655	7.615
0.0436092	91.519	97.155	21.655	7.635
0.043887	91.343	97.123	21.655	7.632
0.0441647	92.201	96.178	21.659	7.62
0.0444425	93.335	97.235	21.663	7.607
0.0447203	93.558	97.474	21.663	7.603
0.0449981	93.839	98.568	21.657	7.597
0.0452759	94.503	98.894	21.667	7.597
0.0455537	93.952	99.155	21.663	7.592
0.0458318	94.262	99.253	21.671	7.593
0.0461096	93.825	99.253	21.661	7.592
0.0463874	93.307	99.237	21.665	7.593
0.0466652	92.751	99.106	21.667	7.589
0.046943	92.379	99.221	21.661	7.599
0.0472208	92.146	99.319	21.657	7.589
0.0474986	92.379	99.122	21.665	7.601
0.0477763	93.07	99.024	21.665	7.591
0.0480541	94.078	98.861	21.659	7.582
0.0483319	94.432	99.139	21.661	7.569
0.0486097	94.631	98.926	21.667	7.555
0.0488875	94.717	98.845	21.665	7.567
0.0491653	94.945	98.487	21.671	7.576
0.0494434	95.074	98.341	21.669	7.567
0.0497212	95.003	98.422	21.671	7.573
0.049999	95.06	97.81	21.665	7.574
0.0502768	94.96	99.401	21.661	7.573
0.0505546	95.203	95.617	21.661	7.573
0.0508324	95.16	101.251	21.657	7.57
0.0511101	94.988	101.947	21.665	7.57
0.0513879	94.945	100.981	21.665	7.567
0.0516657	95.089	100.679	21.667	7.573
0.0519435	94.888	102.187	21.661	7.572
0.0522213	95.031	104.38	21.659	7.573
0.0524991	94.96	62.047	21.659	7.565
0.0527769	95.046	51.586	21.655	7.571
0.0530547	94.96	56.428	21.661	7.568
0.0533325	94.874	60.365	21.653	7.567
0.0536103	95.074	66.375	21.655	7.567
0.0538889	95.031	72.816	21.661	7.567
0.0541667	94.803	79.696	21.655	7.569
0.0544445	94.945	84.643	21.659	7.571
0.0547223	94.988	88.139	21.652	7.573
0.0550001	94.803	90.509	21.655	7.571
0.0552779	94.731	92.19	21.657	7.573
0.0555557	94.845	93.452	21.657	7.575
0.0558335	94.817	94.479	21.657	7.573
0.0561113	94.76	96.334	21.65	7.575
0.0563891	94.86	95.897	21.673	7.576
0.0566669	94.717	98.698	21.644	7.575
0.0569446	94.888	96.084	21.648	7.573
0.0572224	94.788	99.172	21.655	7.574
0.0575002	94.76	101.862	21.653	7.575
0.057778	94.888	100.012	21.655	7.579
0.0580558	94.774	100.012	21.655	7.579
0.0583336	94.745	99.731	21.677	7.579
0.0586114	94.603	101.59	21.646	7.578
0.0588892	94.674	100.646	21.653	7.578
0.059167	94.731	100.095	21.655	7.579
0.0594448	94.617	98.341	21.659	7.579
0.0597226	94.631	98.682	21.652	7.579
0.0600004	94.688	96.006	21.65	7.58
0.0602782	94.489	100.646	21.669	7.581
0.060556	94.745	99.188	21.655	7.581
0.0608338	94.418	99.27	21.669	7.581
0.0611116	94.646	99.368	21.671	7.585
0.0613893	94.603	99.418	21.644	7.585
0.0616671	94.56	99.188	21.669	7.584
0.0619449	94.546	99.041	21.673	7.586
0.0622227	94.674	98.828	21.665	7.586
0.0625005	94.574	98.536	21.665	7.586
0.0627791	94.589	98.358	21.644	7.589
0.0630569	94.461	98.148	21.673	7.587
0.0633347	94.66	97.954	21.652	7.589
0.0636125	94.617	97.842	21.665	7.589
0.0638903	94.475	97.698	21.663	7.59
0.0641681	94.688	97.714	21.65	7.592
0.0644459	94.518	97.65	21.663	7.593
0.0647237	94.589	97.65	21.669	7.593
0.0650015	94.646	97.602	21.663	7.591
0.0652793	94.603	97.554	21.675	7.592
0.0655571	94.574	97.65	21.663	7.593
0.0658349	94.589	97.634	21.644	7.595
0.0661127	94.503	97.618	21.663	7.596
0.0663905	94.546	97.698	21.663	7.596
0.0666683	94.518	97.746	21.642	7.597
0.0669461	94.631	97.618	21.634	7.6
0.0672238	94.674	97.81	21.665	7.601
0.0675016	94.674	97.922	21.657	7.6
0.0677794	94.745	97.65	21.63	7.601
0.0680572	94.603	98.003	21.638	7.602
0.068335	94.731	97.698	21.634	7.604
0.0686128	94.688	98.003	21.64	7.605
0.0688906	94.546	98.003	21.657	7.606
0.0691684	94.617	98.051	21.657	7.606
0.0694462	94.688	97.89	21.638	7.606
0.069724	94.86	97.938	21.638	7.608
0.0700018	94.688	98.067	21.657	7.61
0.0702796	94.589	98.131	21.638	7.611
0.0705574	94.717	98.051	21.677	7.612
0.0708352	94.518	98.051	21.716	7.613
0.071113	94.603	98.164	21.749	7.617
0.0713908	94.574	98.003	21.765	7.618
0.0716685	94.503	98.131	21.799	7.617
0.0719463	94.518	98.164	21.818	7.618
0.0722241	94.475	98.115	21.828	7.62
0.0725019	94.774	98.148	21.805	7.621
0.0727797	94.631	98.131	21.824	7.624
0.0730575	94.461	98.18	21.84	7.623
0.0733353	94.589	98.325	21.807	7.624
0.0736131	94.56	98.244	21.828	7.625
0.0738909	94.631	98.148	21.832	7.626
0.0741687	94.56	98.261	21.828	7.627
0.0744465	94.631	98.325	21.803	7.626
0.0747243	94.503	98.131	21.814	7.628
0.0750021	94.603	98.422	21.808	7.631
0.0752799	94.631	98.196	21.781	7.632
0.0755577	94.76	98.019	21.793	7.632
0.0758354	94.589	98.099	21.789	7.632
0.0761132	94.631	98.067	21.777	7.633
0.076391	94.518	98.099	21.756	7.636
0.0766688	94.56	98.244	21.738	7.636
0.0769466	94.447	98.212	21.744	7.636
0.0772244	94.603	98.003	21.728	7.636
0.0775022	94.646	97.922	21.741	7.639
0.07778	94.589	98.003	21.738	7.638
0.0780578	94.589	97.826	21.728	7.64
0.0783356	94.603	97.97	21.701	7.64
0.0786134	94.56	97.826	21.708	7.64
0.0788912	94.603	97.778	21.691	7.642
0.079169	94.489	97.874	21.694	7.642
0.0794468	94.475	97.97	21.684	7.644
0.0797246	94.703	97.554	21.661	7.643
0.0800024	94.589	97.33	21.653	7.644
0.0802801	94.574	97.187	21.653	7.647
0.0805579	94.674	96.965	21.65	7.644
0.0808357	94.617	97.028	21.64	7.647
0.0811135	94.731	96.586	21.628	7.648
0.0813913	94.617	96.476	21.63	7.649
0.0816691	94.489	96.46	21.624	7.65
0.0819469	94.574	96.554	21.614	7.652
0.0822247	94.518	96.287	21.616	7.652
0.0825025	94.56	96.366	21.612	7.652
0.0827803	94.574	96.24	21.599	7.655
0.0830581	94.56	96.319	21.527	7.654
0.0833359	94.589	96.225	21.528	7.657
0.0836137	94.56	96.209	21.494	7.655
0.0838915	94.617	95.99	21.464	7.659
0.0841695	94.574	96.225	21.459	7.658
0.0844473	94.589	96.1	21.435	7.659
0.0847251	94.66	96.24	21.422	7.659
0.0850029	94.617	96.006	21.406	7.659
0.0852807	94.518	96.1	21.333	7.659
0.0855585	94.617	96.24	21.22	7.662
0.0858363	94.56	96.193	21.103	7.663
0.0861141	94.532	96.037	20.994	7.663
0.0863919	94.532	96.115	20.939	7.664
0.0866697	94.532	96.068	20.873	7.665
0.0869475	94.631	96.178	20.886	7.666
0.0872253	94.603	96.037	20.934	7.667
0.0875031	94.589	96.146	20.869	7.669
0.0877809	94.703	96.053	20.931	7.67
0.0880586	94.603	96.115	20.945	7.671
0.0883364	94.603	96.053	20.924	7.668
0.0886142	94.518	96.162	20.924	7.672
0.088892	94.589	95.928	20.937	7.672
0.0891698	94.631	95.943	20.935	7.673
0.0894476	94.631	96.225	20.963	7.674
0.0897254	94.646	96.225	20.949	7.677
0.0900032	94.546	96.1	20.984	7.675
0.090281	94.518	96.115	20.922	7.676
0.0905588	94.56	96.272	20.841	7.679
0.0908366	94.518	96.021	20.715	7.678
0.0911144	94.475	96.053	20.544	7.679
0.0913922	94.617	96.115	20.431	7.683
0.09167	94.376	95.897	20.345	7.68
0.0919478	94.503	96.115	20.875	7.681
0.0922256	94.489	96.068	21.235	7.687
0.0925033	94.489	96.021	21.159	7.683
0.0927811	94.489	95.959	21.428	7.686
0.0930589	94.532	95.99	21.522	7.686
0.0933367	94.532	96.131	21.567	7.686
0.0936145	94.56	95.819	21.61	7.688
0.0938923	94.546	96.146	21.732	7.689
0.0941701	94.475	95.99	21.805	7.691
0.0944479	94.532	96.131	21.503	7.69
0.0947257	94.546	96.037	21.628	7.69
0.0950035	94.404	96.068	21.47	7.695
0.0952816	94.603	96.037	21.075	7.694
0.0955594	94.56	95.897	20.928	7.694
0.0958371	94.489	96.131	21.054	7.695
0.0961149	94.503	96.068	20.569	7.696
0.0963927	94.518	96.037	20.484	7.697
0.0966705	94.56	95.897	20.513	7.696
0.0969344	94.574	95.85	20.554	7.7
0.0972122	94.475	95.943	20.589	7.702
0.0974903	94.56	95.897	20.622	7.7
0.0977681	94.589	95.959	20.642	7.701
0.0980459	94.503	95.834	20.668	7.701
0.0983237	94.574	96.053	20.67	7.705
0.0986015	94.546	96.068	20.694	7.705
0.0988793	94.447	95.99	20.69	7.705
0.0991571	94.546	95.85	20.698	7.704
0.0994349	94.532	96.053	20.707	7.707
0.0997126	94.404	96.053	20.709	7.707
0.0999904	94.589	95.959	20.718	7.709
0.100268	94.489	96.178	20.737	7.709
0.100546	94.418	95.99	20.722	7.709
0.100824	94.603	95.975	20.739	7.712
0.101102	94.461	96.1	20.823	7.713
0.101379	94.475	95.975	20.886	7.715
0.101657	94.347	96.084	20.939	7.714
0.101935	94.574	96.021	20.99	7.715
0.102213	94.574	96.131	21.024	7.717
0.102491	94.546	96.1	21.065	7.717
0.102768	94.503	95.975	21.103	7.718
0.103046	94.518	96.115	21.149	7.719
0.103324	94.418	96.146	21.174	7.719
0.103602	94.532	96.1	21.216	7.721
0.10388	94.546	96.053	21.235	7.721
0.104157	94.347	96.162	21.254	7.723
0.104435	94.305	96.037	21.291	7.725
0.104713	94.447	96.021	21.308	7.725
0.104991	94.418	96.24	21.337	7.726
0.105269	94.532	96.178	21.356	7.726
0.105546	94.546	96.053	21.379	7.727
0.105824	94.39	96.037	21.396	7.73
0.106102	94.404	96.084	21.414	7.73
0.10638	94.461	96.021	21.441	7.73
0.106657	94.333	96.272	21.458	7.731
0.106936	94.518	96.068	21.468	7.732
0.107214	94.39	96.006	21.484	7.732
0.107491	94.589	96.131	21.499	7.735
0.107769	94.39	96.146	21.517	7.737
0.108047	94.56	96.068	21.534	7.738
0.108325	94.617	96.209	21.538	7.737
0.108603	94.489	96.178	21.559	7.737
0.10888	94.432	96.146	21.559	7.74
0.109158	94.234	95.928	21.581	7.742
0.109436	94.432	96.084	21.585	7.741
0.109714	94.418	96.131	21.589	7.743
0.109992	94.376	96.068	21.6	7.745
0.110269	94.347	96.146	21.616	7.745
0.110547	94.361	96.068	21.628	7.745
0.110825	94.475	96.272	21.635	7.747
0.111103	94.376	96.1	21.647	7.746
0.111381	94.361	96.115	21.655	7.748
0.111658	94.262	96.131	21.663	7.75
0.111936	94.22	96.131	21.675	7.749
0.112214	94.39	96.068	21.679	7.749
0.112492	94.347	96.131	21.688	7.752
0.11277	94.432	95.975	21.688	7.754
0.113047	94.418	96.225	21.696	7.755
0.113325	94.39	96.053	21.694	7.755
0.113603	94.376	96.1	21.706	7.757
0.113881	94.361	96.162	21.708	7.755
0.114158	94.39	96.084	21.72	7.758
0.114436	94.276	96.146	21.714	7.76
0.114714	94.305	96.146	21.72	7.76
0.114992	94.305	96.037	21.728	7.76
0.11527	94.361	96.225	21.732	7.76
0.115547	94.461	96.084	21.734	7.762
0.115825	94.319	96.115	21.747	7.762
0.116103	94.333	96.209	21.749	7.763
0.116381	94.333	96.037	21.751	7.765
0.116659	94.248	96.178	21.741	7.766
0.116936	94.333	96.225	21.757	7.766
0.117214	94.432	96.225	21.755	7.769
0.117492	94.276	96.115	21.755	7.77
0.11777	94.121	95.99	21.755	7.771
0.118048	94.39	96.1	21.755	7.77
0.118325	94.404	96.162	21.769	7.772
0.118603	94.248	96.178	21.769	7.773
0.118881	94.432	96.334	21.775	7.774
0.119159	94.276	96.115	21.771	7.774
0.119437	94.347	96.037	21.773	7.777
0.119714	94.319	96.146	21.781	7.775
0.119992	94.333	96.068	21.787	7.778
0.12027	94.248	96.256	21.781	7.777
0.120548	94.319	96.193	21.791	7.781
0.120826	94.347	96.303	21.781	7.779
0.121103	94.347	96.084	21.779	7.781
0.121381	94.361	96.178	21.787	7.782
0.121659	94.291	96.272	21.769	7.783
0.121937	94.22	96.256	21.789	7.783
0.122214	94.234	96.021	21.793	7.786
0.122492	94.262	96.303	21.789	7.787
0.12277	94.135	96.162	21.791	7.787
0.123048	94.121	96.193	21.791	7.788
0.123326	94.149	96.131	21.791	7.788
0.123603	94.177	96.225	21.789	7.788
0.123881	94.022	96.193	21.791	7.789
0.124159	94.276	96.178	21.783	7.791
0.124437	94.121	96.225	21.783	7.794
0.124715	94.149	96.021	21.767	7.793
0.124992	94.206	96.162	21.789	7.794
0.12527	94.163	96.131	21.791	7.794
0.125548	94.163	96.115	21.785	7.795
0.125826	94.22	96.256	21.783	7.796
0.126104	94.093	96.225	21.785	7.798
0.126381	94.078	96.131	21.783	7.801
0.126659	94.234	96.24	21.779	7.801
0.126937	94.149	96.287	21.779	7.799
0.127215	94.234	96.24	21.779	7.801
0.127493	94.135	96.209	21.779	7.801
0.12777	94.078	96.303	21.771	7.801
0.128049	94.05	96.115	21.767	7.803
0.128327	94.05	96.287	21.761	7.805
0.128604	93.952	96.35	21.771	7.806
0.128882	94.05	96.178	21.771	7.807
0.12916	94.192	96.178	21.765	7.807
0.129438	94.036	96.24	21.767	7.809
0.129715	94.22	96.287	21.749	7.811
0.129993	94.008	96.209	21.736	7.813
0.130271	94.121	96.115	21.749	7.812
0.130549	93.994	96.35	21.755	7.814
0.130827	94.022	96.162	21.755	7.812
0.131104	94.05	96.225	21.745	7.816
0.131382	94.008	96.146	21.739	7.814
0.13166	93.966	96.115	21.726	7.815
0.131938	94.022	96.287	21.736	7.814
0.132216	94.177	96.272	21.71	7.817
0.132493	94.05	96.303	21.724	7.819
0.132771	93.923	96.272	21.706	7.818
0.133049	93.994	96.287	21.718	7.82
0.133327	93.937	96.209	21.714	7.82
0.133605	93.994	96.24	21.71	7.821
0.133882	93.909	96.115	21.704	7.825
0.13416	93.966	96.397	21.7	7.823
0.134438	93.923	96.209	21.7	7.823
0.134716	93.994	96.178	21.702	7.825
0.134994	93.853	96.193	21.69	7.826
0.135271	93.98	96.162	21.665	7.826
0.135549	93.853	96.24	21.688	7.826
0.135827	93.881	96.193	21.684	7.827
0.136105	94.05	96.24	21.677	7.829
0.136383	93.994	96.24	21.677	7.829
0.13666	93.909	96.24	21.673	7.831
0.136938	93.853	96.429	21.644	7.831
0.137216	94.008	96.162	21.646	7.831
0.137494	93.966	96.115	21.64	7.834
0.137771	93.755	96.1	21.659	7.834
0.138049	93.811	96.193	21.653	7.836
0.138327	93.994	96.131	21.647	7.836
0.138605	93.937	96.193	21.618	7.836
0.138883	93.839	96.162	21.637	7.837
0.13916	93.811	96.24	21.614	7.84
0.139438	93.727	96.24	21.635	7.839
0.139716	93.909	96.146	21.63	7.842
0.139994	93.98	95.975	21.622	7.842
0.140272	93.698	96.131	21.626	7.843
0.140549	93.923	96.178	21.624	7.845
0.140827	93.909	96.256	21.594	7.845
0.141105	93.769	96.319	21.606	7.845
0.141383	93.853	96.006	21.577	7.845
0.141661	93.755	96.225	21.61	7.844
0.141938	93.811	96.115	21.604	7.847
0.142216	93.684	96.303	21.592	7.847
0.142494	93.811	96.037	21.591	7.848
0.142772	93.909	96.162	21.587	7.851
0.14305	93.797	96.037	21.569	7.853
0.143327	93.769	96.287	21.589	7.851
0.143605	93.712	96.193	21.566	7.853
0.143883	93.797	96.334	21.585	7.852
0.144161	93.797	96.225	21.571	7.853
0.144439	93.727	96.146	21.575	7.856
0.144716	93.867	96.303	21.564	7.858
0.144994	93.867	96.24	21.651	7.856
0.145272	93.881	96.366	21.649	7.858
0.14555	93.853	96.115	21.669	7.86
0.145828	93.839	96.381	21.677	7.86
0.146106	93.656	96.319	21.677	7.861
0.146384	93.811	96.256	21.665	7.86
0.146663	93.783	96.35	21.683	7.862
0.146941	93.769	96.287	21.684	7.861
0.147219	93.825	96.287	21.683	7.863
0.147496	93.867	96.334	21.679	7.867
0.147774	93.811	96.225	21.688	7.864
0.148052	93.741	96.1	21.688	7.866
0.14833	93.727	96.303	21.686	7.868
0.148608	93.67	96.068	21.675	7.868
0.148885	93.811	96.272	21.681	7.868
0.149163	93.712	96.193	21.679	7.871
0.149441	93.769	96.037	21.675	7.871
0.149719	93.642	96.225	21.65	7.871
0.149997	93.839	96.24	21.665	7.871
0.150274	93.811	96.225	21.661	7.873
0.150552	93.783	96.272	21.659	7.873
0.15083	93.811	96.366	21.655	7.876
0.151108	93.769	96.334	21.657	7.875
0.151386	93.741	96.272	21.649	7.877
0.151663	93.698	96.131	21.641	7.878
0.151941	93.614	96.131	21.641	7.88
0.152219	93.741	96.24	21.628	7.88
0.152497	93.712	96.272	21.626	7.882
0.152775	93.656	96.397	21.616	7.88
0.153052	93.825	96.413	21.606	7.884
0.15333	93.839	96.413	21.61	7.882
0.153608	93.769	96.209	21.604	7.882
0.153886	93.572	96.46	21.591	7.882
0.154164	93.642	96.413	21.579	7.883
0.154441	93.741	96.287	21.577	7.888
0.154719	93.698	96.429	21.567	7.887
0.154997	93.741	96.225	21.553	7.889
0.155275	93.684	96.287	21.546	7.889
0.155553	93.698	96.413	21.542	7.889
0.15583	93.684	96.491	21.532	7.891
0.156108	93.67	96.413	21.53	7.891
0.156386	93.811	96.491	21.517	7.892
0.156664	93.656	96.287	21.497	7.894
0.156941	93.727	96.444	21.499	7.894
0.157219	93.755	96.256	21.489	7.896
0.157497	93.684	96.334	21.484	7.896
0.157775	93.825	96.256	21.47	7.898
0.158053	93.698	96.381	21.454	7.896
0.15833	93.797	96.381	21.445	7.9
0.15861	93.628	96.24	21.437	7.9
0.158887	93.811	96.397	21.425	7.9
0.159165	93.698	96.413	21.41	7.903
0.159444	93.755	96.272	21.393	7.903
0.159722	93.755	96.413	21.381	7.904
0.16	93.909	96.209	21.369	7.905
0.160278	93.755	96.476	21.356	7.905
0.160555	93.656	96.334	21.35	7.905
0.160833	93.712	96.319	21.335	7.905
0.161111	93.755	96.115	21.317	7.907
0.161389	93.755	96.053	21.3	7.909
0.161666	93.895	96.178	21.294	7.911
0.161944	93.755	96.319	21.285	7.91
0.162222	93.67	96.146	21.269	7.911
0.1625	93.698	96.24	21.243	7.913
0.162778	93.712	96.256	21.233	7.912
0.163055	93.811	95.975	21.216	7.914
0.163333	93.712	96.319	21.195	7.917
0.163611	93.642	96.209	21.187	7.916
0.163889	93.614	96.193	21.172	7.915
0.164167	93.727	96.084	21.14	7.916
0.164444	93.656	96.272	21.128	7.919
0.164722	93.727	96.053	21.115	7.919
0.165	93.642	96.334	21.094	7.921
0.165278	93.642	96.146	21.073	7.923
0.165556	93.67	96.131	21.052	7.922
0.165833	93.727	96.037	21.033	7.923
0.166111	93.769	96.272	21.022	7.924
0.166389	93.712	96.193	20.997	7.925
0.166667	93.811	96.162	20.978	7.927
0.166945	93.712	96.24	20.95	7.926
0.167222	93.769	96.084	20.939	7.928
0.1675	93.628	96.1	20.909	7.928
0.167778	93.741	95.975	20.896	7.93
0.168056	93.797	96.1	20.868	7.93
0.168334	93.614	96.084	20.843	7.932
0.168611	93.6	96.131	20.828	7.932
0.168889	93.698	96.053	20.808	7.933
0.169167	93.811	96.021	20.782	7.934
0.169445	93.656	96.037	20.765	7.934
0.169722	93.727	96.021	20.737	7.937
0.17	93.684	95.912	20.72	7.936
0.170278	93.628	96.178	20.687	7.936
0.170556	93.783	95.881	20.674	7.937
0.170834	93.783	95.866	20.653	7.939
0.171111	93.614	95.975	20.627	7.941
0.17139	93.586	96.084	20.603	7.94
0.171667	93.656	95.99	20.581	7.94
0.171945	93.53	95.943	20.557	7.941
0.172223	93.684	95.819	20.537	7.941
0.172501	93.769	95.834	20.517	7.943
0.172779	93.769	95.881	20.493	7.943
0.173057	93.797	95.912	20.475	7.946
0.173335	93.811	95.772	20.453	7.945
0.173612	93.769	95.912	20.429	7.946
0.17389	93.797	95.85	20.407	7.948
0.174168	93.698	95.912	20.387	7.95
0.174446	93.755	95.679	20.367	7.947
0.174724	93.769	95.803	20.345	7.949
0.175001	93.727	95.803	20.321	7.949
0.175279	93.656	95.726	20.291	7.949
0.175557	93.797	95.928	20.276	7.95
0.175835	93.825	95.788	20.258	7.951
0.176113	93.741	95.788	20.235	7.952
0.17639	93.741	95.897	20.209	7.954
0.176668	93.839	95.695	20.191	7.953
0.176946	93.867	95.772	20.175	7.958
0.177224	93.6	95.726	20.153	7.957
0.177502	93.811	95.772	20.137	7.957
0.177779	93.684	95.663	20.114	7.956
0.178057	93.895	95.695	20.092	7.959
0.178335	93.881	95.4	20.076	7.958
0.178613	93.656	95.57	20.032	7.96
0.178891	93.656	95.695	20.033	7.96
0.179168	93.712	95.4	20.017	7.962
0.179446	93.769	95.679	19.999	7.962
0.179724	93.811	95.493	19.976	7.964
0.180002	93.769	95.632	19.939	7.963
0.180279	93.966	95.477	19.944	7.964
0.180557	93.797	95.447	19.927	7.965
0.180835	93.825	95.632	19.888	7.964
0.181113	93.937	95.493	19.893	7.967
0.181391	93.698	95.416	19.879	7.967
0.181668	93.811	95.648	19.854	7.968
0.181946	93.684	95.493	19.84	7.97
0.182224	93.853	95.601	19.822	7.969
0.182502	93.769	95.385	19.801	7.968
0.18278	93.853	95.493	19.789	7.97
0.183058	93.825	95.477	19.776	7.973
0.183336	93.67	95.307	19.759	7.972
0.183614	93.727	95.369	19.752	7.972
0.183891	93.727	95.4	19.727	7.971
0.184169	93.614	95.385	19.71	7.974
0.184447	93.586	95.369	19.704	7.973
0.184725	93.727	95.4	19.694	7.975
0.185003	93.656	95.215	19.659	7.976
0.18528	93.811	95.215	19.655	7.976
0.185558	93.684	95.292	19.645	7.978
0.185836	93.586	95.338	19.634	7.978
0.186114	93.67	95.385	19.624	7.977
0.186391	93.642	95.354	19.589	7.979
0.186669	93.712	95.153	19.584	7.981
0.186947	93.586	95.215	19.565	7.982
0.187225	93.727	95.122	19.57	7.981
0.187503	93.628	95.199	19.546	7.982
0.18778	93.656	95.169	19.534	7.984
0.188058	93.769	95.215	19.539	7.983
0.188336	93.6	95.046	19.532	7.985
0.188614	93.811	95.107	19.527	7.986
0.188892	93.586	94.999	19.509	7.987
0.189169	93.712	95.092	19.483	7.985
0.189447	93.642	94.877	19.487	7.986
0.189713	93.6	95.169	19.487	7.99
0.18999	93.811	94.892	19.478	7.99
0.190268	93.741	95.061	19.47	7.99
0.190546	93.502	95.061	19.457	7.99
0.190824	93.684	94.969	19.452	7.99
0.191101	93.628	95.03	19.447	7.992
0.191379	93.614	95.015	19.435	7.993
0.191657	93.614	94.938	19.433	7.993
0.191935	93.825	94.953	19.423	7.992
0.192213	93.684	94.861	19.414	7.994
0.19249	93.586	94.877	19.411	7.996
0.192768	93.6	94.923	19.404	7.994
0.193047	93.6	94.892	19.394	7.997
0.193325	93.614	94.8	19.392	7.996
0.193602	93.614	94.892	19.368	7.997
0.19388	93.586	94.923	19.371	7.999
0.194158	93.727	94.861	19.377	7.998
0.194436	93.656	94.969	19.368	8
0.194714	93.586	94.754	19.371	7.999
0.194991	93.67	94.693	19.358	8
0.195269	93.642	94.556	19.354	8.001
0.195547	93.755	94.754	19.334	8.001
0.195825	93.628	94.601	19.351	8.001
0.196103	93.642	94.678	19.341	8.004
0.19638	93.769	94.8	19.339	8.002
0.196658	93.53	94.769	19.334	8.004
0.196936	93.586	94.861	19.32	8.004
0.197214	93.614	94.617	19.31	8.006
0.197492	93.712	94.586	19.303	8.004
0.197769	93.727	94.647	19.325	8.006
0.198047	93.656	94.479	19.329	8.006
0.198325	93.642	94.434	19.306	8.008
0.198603	93.544	94.464	19.301	8.008
0.198881	93.684	94.556	19.315	8.008
0.199159	93.741	94.571	19.311	8.01
0.199437	93.712	94.418	19.311	8.011
0.199714	93.656	94.556	19.31	8.011
0.199992	93.698	94.571	19.291	8.009
0.20027	93.572	94.662	19.303	8.01
0.200548	93.642	94.525	19.308	8.013
0.200826	93.39	94.297	19.277	8.013
0.201103	93.628	94.51	19.298	8.013
0.201381	93.67	94.418	19.298	8.014
0.201659	93.67	94.342	19.294	8.015
0.201937	93.67	94.282	19.298	8.016
0.202215	93.712	94.251	19.291	8.015
0.202492	93.586	94.464	19.286	8.018
0.20277	93.614	94.327	19.287	8.019
0.203048	93.642	94.358	19.282	8.016
0.203326	93.727	94.236	19.291	8.018
0.203604	93.642	94.251	19.284	8.017
0.203881	93.656	94.297	19.281	8.019
0.204159	93.698	94.297	19.277	8.018
0.204437	93.586	94.221	19.281	8.02
0.204715	93.783	94.388	19.276	8.02
0.204993	93.797	94.251	19.274	8.023
0.20527	93.586	94.175	19.279	8.02
0.205548	93.516	94.115	19.277	8.021
0.205826	93.642	93.888	19.267	8.023
0.206104	93.698	94.206	19.265	8.025
0.206382	93.544	94.099	19.265	8.023
0.206659	93.614	94.009	19.267	8.025
0.206937	93.783	93.858	19.265	8.025
0.207215	93.727	94.054	19.264	8.026
0.207493	93.6	93.918	19.264	8.028
0.20777	93.558	93.948	19.257	8.025
0.208048	93.502	93.933	19.255	8.027
0.208326	93.656	93.978	19.252	8.03
0.208604	93.586	93.948	19.26	8.031
0.208882	93.516	93.918	19.253	8.03
0.209159	93.6	93.933	19.25	8.031
0.209437	93.741	93.933	19.248	8.03
0.209715	93.544	93.843	19.247	8.032
0.209993	93.727	93.707	19.243	8.032
0.210271	93.614	93.767	19.243	8.032
0.210548	93.544	93.722	19.238	8.034
0.210826	93.572	93.903	19.24	8.034
0.211104	93.6	93.677	19.235	8.034
0.211382	93.698	93.782	19.233	8.036
0.21166	93.628	93.737	19.228	8.032
0.211937	93.712	93.767	19.228	8.037
0.212215	93.6	93.692	19.226	8.034
0.212493	93.614	93.632	19.221	8.037
0.212771	93.656	93.737	19.219	8.038
0.213049	93.769	93.632	19.216	8.037
0.213326	93.497	93.737	19.216	8.039
0.213604	93.6	93.572	19.214	8.039
0.213882	93.544	93.407	19.209	8.037
0.21416	93.581	93.467	19.201	8.04
0.214438	93.628	93.437	19.202	8.04
0.214715	93.783	93.317	19.197	8.041
0.214993	93.684	93.392	19.194	8.043
0.215271	93.516	93.647	19.189	8.042
0.215549	93.67	93.482	19.184	8.044
0.215827	93.797	93.287	19.182	8.044
0.216104	93.558	93.377	19.182	8.044
0.216382	93.488	93.317	19.185	8.044
0.21666	93.6	93.287	19.173	8.046
0.216938	93.558	93.437	19.172	8.045
0.217215	93.727	93.287	19.165	8.047
0.217493	93.572	93.362	19.16	8.046
0.217771	93.656	93.227	19.165	8.047
0.218049	93.363	93.242	19.156	8.049
0.218327	93.656	93.152	19.151	8.049
0.218604	93.642	93.287	19.151	8.048
0.218883	93.586	93.227	19.151	8.049
0.219161	93.6	93.123	19.146	8.049
0.219438	93.474	93.003	19.14	8.051
0.219716	93.572	93.063	19.145	8.048
0.219994	93.572	93.242	19.133	8.052
0.220272	93.474	93.197	19.136	8.052
0.22055	93.516	93.063	19.129	8.052
0.220827	93.488	93.272	19.119	8.053
0.221105	93.558	93.018	19.126	8.054
0.221383	93.609	93.152	19.126	8.056
0.221661	93.413	92.959	19.128	8.055
0.221939	93.656	93.078	19.124	8.057
0.222216	93.572	92.87	19.123	8.056
0.222494	93.413	93.018	19.112	8.055
0.222772	93.516	92.899	19.109	8.056
0.22305	93.488	93.003	19.112	8.057
0.223327	93.474	92.751	19.106	8.059
0.223605	93.385	93.018	19.107	8.058
0.223883	93.572	92.884	19.102	8.061
0.224161	93.684	92.766	19.097	8.06
0.224439	93.474	92.736	19.096	8.062
0.224716	93.572	92.84	19.099	8.06
0.224994	93.385	92.766	19.099	8.061
0.225272	93.544	92.781	19.097	8.063
0.22555	93.581	92.558	19.096	8.061
0.225828	93.642	92.692	19.085	8.063
0.226105	93.544	92.677	19.094	8.064
0.226383	93.586	92.662	19.084	8.063
0.226661	93.558	92.662	19.082	8.065
0.226939	93.567	92.588	19.087	8.065
0.227217	93.516	92.618	19.092	8.066
0.227494	93.46	92.573	19.089	8.068
0.227772	93.488	92.455	19.082	8.067
0.22805	93.446	92.47	19.079	8.066
0.228328	93.502	92.499	19.084	8.07
0.228606	93.446	92.499	19.077	8.069
0.228883	93.488	92.485	19.074	8.07
0.229161	93.474	92.308	19.077	8.068
0.229439	93.46	92.308	19.08	8.071
0.229717	93.614	92.367	19.079	8.069
0.229995	93.46	92.175	19.075	8.074
0.230272	93.474	92.352	19.075	8.072
0.23055	93.39	92.219	19.075	8.072
0.230828	93.418	92.44	19.077	8.075
0.231106	93.656	92.352	19.079	8.076
0.231384	93.656	92.278	19.072	8.074
0.231662	93.474	92.146	19.075	8.072
0.23194	93.446	92.19	19.072	8.075
0.232217	93.586	92.264	19.079	8.076
0.232495	93.684	92.117	19.075	8.077
0.232773	93.502	92.146	19.07	8.077
0.233051	93.572	92.219	19.074	8.077
0.233329	93.349	92.175	19.074	8.079
0.233606	93.488	92.131	19.075	8.078
0.233884	93.488	92.058	19.069	8.079
0.234162	93.349	92.278	19.072	8.08
0.23444	93.46	91.97	19.077	8.08
0.234718	93.488	91.999	19.077	8.08
0.234995	93.474	91.926	19.067	8.082
0.235273	93.572	92.029	19.079	8.082
0.235551	93.418	91.97	19.074	8.08
0.235829	93.572	91.897	19.074	8.082
0.236107	93.516	91.765	19.08	8.082
0.236384	93.544	91.824	19.074	8.082
0.236662	93.572	91.751	19.075	8.085
0.23694	93.544	91.868	19.074	8.087
0.237218	93.404	91.838	19.077	8.085
0.237496	93.572	91.824	19.072	8.085
0.237773	93.474	91.751	19.08	8.086
0.238051	93.418	91.809	19.074	8.087
0.238329	93.53	91.707	19.077	8.087
0.238607	93.516	91.634	19.072	8.087
0.238884	93.404	91.707	19.072	8.087
0.239162	93.335	91.62	19.063	8.089
0.23944	93.474	91.649	19.072	8.09
0.239718	93.418	91.46	19.08	8.092
0.239996	93.586	91.576	19.072	8.09
0.240273	93.502	91.736	19.074	8.092
0.240551	93.418	91.518	19.075	8.09
0.240829	93.46	91.474	19.074	8.09
0.241107	93.39	91.532	19.08	8.092
0.241385	93.46	91.532	19.075	8.092
0.241663	93.53	91.489	19.079	8.094
0.241941	93.349	91.387	19.074	8.095
0.242218	93.474	91.503	19.077	8.094
0.242496	93.502	91.387	19.08	8.097
0.242774	93.418	91.242	19.075	8.096
0.243052	93.39	91.156	19.072	8.093
0.243329	93.53	91.257	19.077	8.098
0.243607	93.488	91.228	19.07	8.097
0.243885	93.516	91.344	19.069	8.097
0.244163	93.446	91.257	19.074	8.097
0.244441	93.349	91.213	19.072	8.099
0.244718	93.502	91.213	19.074	8.098
0.244996	93.432	91.098	19.069	8.099
0.245274	93.376	91.387	19.067	8.1
0.245552	93.432	91.011	19.079	8.099
0.24583	93.376	91.069	19.074	8.101
0.246107	93.474	90.925	19.069	8.101
0.246385	93.446	90.954	19.069	8.103
0.246663	93.46	91.069	19.074	8.104
0.246941	93.46	91.127	19.069	8.104
0.247219	93.363	90.997	19.067	8.103
0.247497	93.404	91.054	19.065	8.103
0.247775	93.418	91.069	19.06	8.104
0.248053	93.586	91.054	19.07	8.108
0.248331	93.46	90.882	19.069	8.105
0.248608	93.488	90.925	19.065	8.106
0.248886	93.39	90.767	19.062	8.107
0.249164	93.516	90.824	19.063	8.106
0.249442	93.502	90.781	19.065	8.111
0.24972	93.335	90.724	19.058	8.109
0.249997	93.516	90.752	19.055	8.11
0.250275	93.446	90.752	19.057	8.11
0.250553	93.432	90.882	19.057	8.111
0.250831	93.488	90.81	19.052	8.109
0.251109	93.53	90.652	19.05	8.111
0.251386	93.544	90.595	19.05	8.113
0.251664	93.432	90.666	19.052	8.112
0.251942	93.502	90.58	19.048	8.114
0.25222	93.474	90.724	19.048	8.114
0.252497	93.502	90.58	19.045	8.113
0.252775	93.446	90.423	19.043	8.113
0.253053	93.544	90.638	19.038	8.118
0.253331	93.418	90.48	19.04	8.116
0.253609	93.418	90.537	19.04	8.118
0.253886	93.502	90.48	19.045	8.116
0.254164	93.404	90.366	19.037	8.118
0.254442	93.39	90.409	19.042	8.118
0.25472	93.307	90.452	19.033	8.119
0.254998	93.335	90.323	19.03	8.119
0.255275	93.516	90.323	19.032	8.12
0.255553	93.488	90.266	19.025	8.121
0.255831	93.502	90.28	19.026	8.121
0.256109	93.488	90.209	19.021	8.121
0.256387	93.404	90.223	19.021	8.121
0.256665	93.516	90.124	19.016	8.122
0.256943	93.516	90.096	19.021	8.123
0.257221	93.335	90.067	19.015	8.125
0.257498	93.39	90.067	19.006	8.125
0.257776	93.488	90.238	19.006	8.123
0.258054	93.39	89.925	19.008	8.126
0.258332	93.488	90.081	19.003	8.123
0.25861	93.446	90.025	19.001	8.125
0.258887	93.413	89.954	19	8.125
0.259166	93.404	89.925	19	8.125
0.259444	93.363	90.067	18.995	8.126
0.259722	93.39	89.925	18.995	8.128
0.26	93.53	89.883	18.995	8.129
0.260278	93.586	89.84	18.986	8.131
0.260555	93.307	89.869	18.986	8.129
0.260833	93.167	89.925	18.984	8.131
0.261111	93.46	89.812	18.979	8.132
0.261389	93.349	89.713	18.979	8.131
0.261667	93.349	89.713	18.974	8.131
0.261944	93.376	89.685	18.971	8.129
0.262222	93.516	89.756	18.971	8.134
0.2625	93.446	89.713	18.969	8.133
0.262778	93.474	89.657	18.958	8.133
0.263056	93.544	89.586	18.956	8.136
0.263333	93.432	89.516	18.961	8.135
0.263611	93.432	89.488	18.958	8.136
0.263889	93.363	89.474	18.963	8.134
0.264167	93.544	89.643	18.949	8.136
0.264445	93.251	89.601	18.949	8.138
0.264722	93.558	89.404	18.946	8.135
0.265	93.474	89.488	18.941	8.138
0.265278	93.488	89.39	18.938	8.137
0.265556	93.363	89.404	18.946	8.14
0.265834	93.307	89.39	18.936	8.14
0.266112	93.418	89.39	18.938	8.138
0.26639	93.516	89.277	18.936	8.141
0.266667	93.363	89.319	18.928	8.143
0.266945	93.39	89.404	18.921	8.142
0.267223	93.376	89.291	18.921	8.141
0.267501	93.376	89.193	18.913	8.143
0.267779	93.39	89.165	18.911	8.143
0.268056	93.39	89.263	18.909	8.143
0.268334	93.418	89.263	18.904	8.143
0.268613	93.53	88.9	18.907	8.144
0.26889	93.363	89.054	18.896	8.145
0.269168	93.307	88.998	18.894	8.145
0.269446	93.404	89.04	18.896	8.145
0.269724	93.446	89.026	18.886	8.147
0.270002	93.279	88.928	18.889	8.148
0.270279	93.586	88.9	18.882	8.147
0.270557	93.335	88.914	18.876	8.145
0.270835	93.363	88.956	18.871	8.149
0.271113	93.293	88.775	18.877	8.148
0.271391	93.432	88.928	18.866	8.148
0.271668	93.363	88.956	18.869	8.149
0.271946	93.349	88.984	18.862	8.153
0.272224	93.209	88.942	18.862	8.15
0.272502	93.418	88.845	18.856	8.149
0.272779	93.251	88.775	18.854	8.15
0.273057	93.335	88.733	18.846	8.151
0.273335	93.46	88.859	18.843	8.155
0.273613	93.376	88.65	18.844	8.151
0.273891	93.488	88.539	18.838	8.154
0.274168	93.349	88.581	18.834	8.153
0.274446	93.307	88.622	18.829	8.156
0.274724	93.39	88.456	18.829	8.154
0.275002	93.349	88.47	18.821	8.156
0.27528	93.321	88.581	18.813	8.156
0.275558	93.349	88.415	18.816	8.155
0.275835	93.418	88.498	18.811	8.157
0.276113	93.335	88.415	18.806	8.158
0.276391	93.46	88.332	18.806	8.159
0.276669	93.432	88.346	18.799	8.159
0.276947	93.363	88.332	18.791	8.157
0.277224	93.293	88.332	18.786	8.159
0.277502	93.404	88.332	18.788	8.157
0.27778	93.432	88.401	18.784	8.16
0.278058	93.279	88.429	18.783	8.16
0.278336	93.376	88.291	18.773	8.16
0.278613	93.223	88.249	18.766	8.161
0.278891	93.488	88.236	18.765	8.163
0.279169	93.251	88.153	18.768	8.163
0.279447	93.446	88.167	18.76	8.163
0.279725	93.363	88.098	18.76	8.165
0.280002	93.223	88.057	18.755	8.164
0.28028	93.321	87.961	18.748	8.167
0.280558	93.293	87.961	18.741	8.163
0.280836	93.335	87.947	18.735	8.165
0.281114	93.474	88.057	18.74	8.166
0.281391	93.265	87.988	18.735	8.165
0.281669	93.39	87.879	18.733	8.169
0.281947	93.474	87.865	18.723	8.167
0.282225	93.446	87.756	18.722	8.166
0.282503	93.335	87.824	18.718	8.168
0.28278	93.307	87.797	18.708	8.169
0.283058	93.363	87.81	18.707	8.17
0.283336	93.516	87.674	18.708	8.168
0.283614	93.404	87.619	18.698	8.17
0.283892	93.237	87.715	18.692	8.169
0.28417	93.46	87.797	18.689	8.172
0.284448	93.39	87.838	18.687	8.171
0.284726	93.321	87.537	18.68	8.172
0.285004	93.39	87.497	18.674	8.17
0.285281	93.321	87.592	18.672	8.173
0.285559	93.321	87.578	18.661	8.173
0.285837	93.446	87.592	18.656	8.175
0.286115	93.488	87.401	18.666	8.173
0.286392	93.349	87.578	18.659	8.175
0.28667	93.335	87.592	18.646	8.173
0.286935	93.404	87.551	18.647	8.176
0.287213	93.349	87.293	18.639	8.177
0.287491	93.363	87.401	18.638	8.178
0.287768	93.321	87.401	18.631	8.175
0.288046	93.363	87.456	18.628	8.177
0.288324	93.432	87.185	18.62	8.176
0.288602	93.307	87.334	18.62	8.18
0.28888	93.46	87.225	18.613	8.177
0.289158	93.251	87.212	18.608	8.178
0.289436	93.349	87.131	18.605	8.178
0.289714	93.251	87.171	18.598	8.18
0.289991	93.363	87.131	18.593	8.179
0.290269	93.335	87.171	18.588	8.181
0.290547	93.418	87.131	18.592	8.18
0.290825	93.404	87.022	18.585	8.181
0.291103	93.293	87.103	18.58	8.18
0.291381	93.39	86.888	18.57	8.18
0.291658	93.404	87.076	18.564	8.183
0.291936	93.363	86.955	18.562	8.18
0.292214	93.307	87.036	18.561	8.183
0.292492	93.46	87.049	18.556	8.181
0.29277	93.363	86.794	18.554	8.183
0.293047	93.39	86.807	18.543	8.183
0.293325	93.446	86.969	18.549	8.183
0.293603	93.39	86.901	18.538	8.183
0.293881	93.446	86.834	18.539	8.185
0.294158	93.404	86.834	18.531	8.187
0.294436	93.39	86.794	18.525	8.185
0.294714	93.404	86.726	18.518	8.185
0.294992	93.321	86.794	18.518	8.188
0.29527	93.363	86.646	18.51	8.187
0.295547	93.349	86.753	18.507	8.188
0.295825	93.321	86.579	18.505	8.189
0.296103	93.279	86.499	18.5	8.19
0.296381	93.209	86.74	18.491	8.188
0.296659	93.376	86.579	18.487	8.19
0.296936	93.126	86.525	18.486	8.19
0.297214	93.265	86.458	18.476	8.19
0.297492	93.363	86.579	18.473	8.193
0.29777	93.39	86.579	18.473	8.19
0.298048	93.251	86.485	18.469	8.192
0.298325	93.432	86.499	18.463	8.192
0.298603	93.335	86.392	18.456	8.192
0.298881	93.488	86.378	18.455	8.193
0.299159	93.321	86.298	18.448	8.194
0.299437	93.237	86.338	18.44	8.192
0.299714	93.502	86.192	18.437	8.193
0.299992	93.237	86.258	18.432	8.195
0.30027	93.46	86.285	18.429	8.194
0.300548	93.474	86.192	18.424	8.195
0.300826	93.335	86.152	18.417	8.196
0.301103	93.321	86.218	18.417	8.195
0.301381	93.404	86.178	18.411	8.198
0.301659	93.39	86.192	18.413	8.195
0.301937	93.321	86.072	18.403	8.195
0.302215	93.376	85.993	18.401	8.198
0.302492	93.195	86.032	18.396	8.2
0.30277	93.376	85.94	18.385	8.199
0.303048	93.26	86.046	18.392	8.2
0.303326	93.404	85.94	18.379	8.2
0.303603	93.307	85.993	18.379	8.2
0.303881	93.307	85.794	18.372	8.2
0.304159	93.279	85.754	18.372	8.201
0.304437	93.307	85.794	18.362	8.202
0.304715	93.251	85.9	18.369	8.201
0.304992	93.307	85.847	18.354	8.203
0.30527	93.335	85.834	18.358	8.205
0.305548	93.349	85.834	18.35	8.205
0.305826	93.404	85.636	18.342	8.204
0.306104	93.39	85.728	18.346	8.203
0.306381	93.335	85.754	18.34	8.205
0.306659	93.376	85.702	18.33	8.206
0.306937	93.488	85.544	18.324	8.205
0.307215	93.265	85.675	18.324	8.206
0.307493	93.321	85.491	18.316	8.205
0.30777	93.363	85.623	18.322	8.205
0.308048	93.107	85.544	18.308	8.208
0.308326	93.349	85.596	18.298	8.205
0.308604	93.274	85.451	18.303	8.206
0.308882	93.446	85.451	18.298	8.209
0.309159	93.293	85.399	18.296	8.209
0.309437	93.307	85.386	18.292	8.21
0.309715	93.251	85.451	18.287	8.209
0.309993	93.446	85.346	18.284	8.208
0.310271	93.307	85.373	18.279	8.21
0.310548	93.335	85.451	18.271	8.211
0.310826	93.335	85.36	18.268	8.211
0.311104	93.349	85.346	18.263	8.21
0.311383	93.321	85.294	18.26	8.211
0.31166	93.307	85.294	18.26	8.213
0.311938	93.363	85.176	18.258	8.212
0.312216	93.335	85.242	18.255	8.214
0.312494	93.265	85.229	18.243	8.214
0.312772	93.251	85.007	18.243	8.214
0.313049	93.153	85.046	18.242	8.214
0.313327	93.349	85.15	18.239	8.214
0.313605	93.335	85.02	18.24	8.215
0.313884	93.363	84.994	18.234	8.215
0.314161	93.446	84.85	18.235	8.214
0.314439	93.279	84.967	18.227	8.216
0.314717	93.321	85.02	18.227	8.215
0.314995	93.446	84.915	18.221	8.218
0.315272	93.446	85.033	18.218	8.218
0.31555	93.209	85.02	18.211	8.219
0.315828	93.237	84.811	18.208	8.218
0.316106	93.251	84.837	18.202	8.218
0.316384	93.093	84.85	18.21	8.219
0.316661	93.176	84.695	18.202	8.22
0.316939	93.107	84.682	18.195	8.218
0.317217	93.14	84.928	18.188	8.22
0.317495	93.302	84.785	18.192	8.221
0.317773	93.232	84.708	18.184	8.221
0.31805	93.153	84.695	18.183	8.221
0.318328	93.181	84.72	18.181	8.222
0.318606	93.279	84.72	18.176	8.223
0.318884	93.293	84.695	18.175	8.222
0.319162	93.335	84.578	18.17	8.223
0.319439	93.39	84.669	18.173	8.223
0.319717	93.335	84.617	18.16	8.226
0.319995	93.265	84.591	18.16	8.224
0.320273	93.39	84.578	18.154	8.223
0.320551	93.307	84.513	18.159	8.225
0.320828	93.134	84.539	18.152	8.225
0.321106	93.418	84.487	18.157	8.226
0.321384	93.363	84.5	18.144	8.226
0.321662	93.39	84.346	18.143	8.226
0.32194	93.265	84.513	18.146	8.228
0.322217	93.363	84.423	18.14	8.226
0.322495	93.404	84.397	18.133	8.228
0.322773	93.349	84.397	18.13	8.226
0.323051	93.488	84.204	18.13	8.231
0.323328	93.14	84.32	18.125	8.229
0.323606	93.349	84.371	18.127	8.228
0.323884	93.153	84.165	18.116	8.23
0.324162	93.335	84.268	18.116	8.228
0.32444	93.204	84.23	18.116	8.23
0.324717	93.237	84.23	18.109	8.229
0.324995	93.349	84.14	18.121	8.231
0.325273	93.39	84.23	18.103	8.231
0.325551	93.307	84.05	18.106	8.235
0.325829	93.446	84.05	18.105	8.233
0.326106	93.251	84.204	18.102	8.232
0.326384	93.321	84.14	18.095	8.232
0.326662	93.293	84.076	18.09	8.233
0.32694	93.293	84.011	18.09	8.233
0.327218	93.176	84.011	18.087	8.236
0.327495	93.279	84.101	18.09	8.236
0.327773	93.265	84.011	18.087	8.234
0.328051	93.335	83.986	18.086	8.234
0.328329	93.293	83.935	18.079	8.236
0.328607	93.251	83.947	18.079	8.236
0.328884	93.148	83.883	18.079	8.235
0.329162	93.376	83.922	18.076	8.236
0.32944	93.349	83.896	18.071	8.236
0.329718	93.39	83.871	18.07	8.239
0.329996	93.19	83.883	18.067	8.236
0.330273	93.307	83.935	18.068	8.236
0.330551	93.432	83.883	18.062	8.237
0.330829	93.488	83.781	18.06	8.237
0.331107	93.293	83.73	18.06	8.239
0.331385	93.307	83.743	18.06	8.238
0.331662	93.176	83.73	18.06	8.238
0.33194	93.279	83.73	18.056	8.238
0.332218	93.195	83.845	18.052	8.24
0.332496	93.265	83.73	18.057	8.241
0.332773	93.279	83.781	18.052	8.239
0.333051	93.335	83.565	18.048	8.243
0.333329	93.042	83.603	18.049	8.241
0.333607	93.279	83.552	18.046	8.243
0.333885	93.237	83.616	18.046	8.243
0.334162	93.251	83.59	18.043	8.241
0.33444	93.265	83.577	18.04	8.243
0.334718	93.079	83.628	18.04	8.243
0.334996	93.349	83.539	18.035	8.244
0.335274	93.335	83.577	18.038	8.243
0.335551	93.251	83.438	18.035	8.245
0.335829	93.14	83.539	18.035	8.243
0.336107	93.357	83.577	18.037	8.246
0.336385	93.293	83.4	18.035	8.245
0.336663	93.265	83.641	18.035	8.246
0.33694	93.079	83.552	18.029	8.246
0.337218	93.148	83.362	18.03	8.246
0.337496	93.079	83.4	18.027	8.246
0.337774	93.121	83.286	18.027	8.246
0.338052	93.335	83.298	18.027	8.247
0.33833	93.065	83.222	18.03	8.249
0.338608	93.204	83.273	18.03	8.249
0.338885	93.181	83.324	18.025	8.249
0.339164	93.121	83.172	18.022	8.25
0.339442	93.148	83.349	18.024	8.249
0.339719	93.176	83.121	18.024	8.25
0.339997	93.33	83.235	18.022	8.251
0.340275	93.26	83.235	18.018	8.253
0.340553	93.134	83.273	18.025	8.251
0.340831	93.232	83.172	18.021	8.251
0.341108	93.107	83.159	18.024	8.251
0.341386	93.121	83.222	18.022	8.251
0.341664	93.274	83.121	18.022	8.252
0.341942	93.065	83.109	18.016	8.253
0.34222	93.079	83.084	18.022	8.254
0.342497	93.232	83.046	18.022	8.254
0.342775	93.357	83.109	18.016	8.253
0.343053	93.376	82.958	18.022	8.256
0.343331	93.176	83.109	18.014	8.255
0.343609	93.176	83.046	18.022	8.254
0.343886	93.321	83.021	18.013	8.254
0.344164	93.065	82.97	18.019	8.256
0.344442	93.19	82.958	18.021	8.257
0.34472	93.218	83.058	18.022	8.256
0.344998	92.968	83.046	18.021	8.256
0.345275	93.107	82.945	18.019	8.257
0.345553	93.065	82.945	18.021	8.258
0.345831	93.218	83.008	18.021	8.256
0.346109	93.251	82.995	18.027	8.258
0.346386	93.302	82.958	18.021	8.257
0.346664	93.251	82.97	18.022	8.259
0.346942	93.079	82.857	18.029	8.259
0.34722	93.107	82.895	18.021	8.258
0.347498	93.302	82.857	18.022	8.259
0.347775	93.176	82.882	18.016	8.258
0.348053	93.121	82.769	18.018	8.258
0.348331	93.134	82.882	18.021	8.259
0.348609	93.218	82.794	18.027	8.261
0.348887	93.413	82.832	18.03	8.262
0.349164	93.162	82.707	18.024	8.26
0.349442	93.265	82.694	18.029	8.261
0.34972	93.176	82.832	18.027	8.262
0.349998	93.33	82.757	18.037	8.264
0.350276	93.176	82.682	18.03	8.262
0.350553	93.223	82.707	18.04	8.262
0.350831	93.237	82.769	18.035	8.263
0.351109	93.223	82.782	18.032	8.265
0.351387	93.093	82.707	18.035	8.263
0.351665	93.321	82.719	18.033	8.264
0.351942	93.232	82.707	18.04	8.266
0.35222	93.246	82.682	18.038	8.264
0.352498	93.079	82.582	18.044	8.266
0.352776	92.968	82.594	18.043	8.266
0.353054	93.079	82.569	18.043	8.264
0.353331	93.107	82.557	18.046	8.265
0.353609	93.134	82.544	18.044	8.267
0.353887	93.079	82.582	18.043	8.267
0.354165	93.19	82.482	18.049	8.268
0.354442	93.385	82.557	18.049	8.267
0.35472	93.288	82.644	18.052	8.268
0.354998	93.218	82.519	18.057	8.267
0.355276	93.279	82.469	18.056	8.269
0.355554	93.321	82.557	18.049	8.269
0.355832	93.232	82.432	18.054	8.269
0.35611	93.204	82.394	18.059	8.272
0.356388	93.107	82.37	18.059	8.272
0.356665	93.274	82.394	18.059	8.272
0.356943	93.093	82.345	18.06	8.271
0.357221	93.26	82.507	18.057	8.269
0.357499	93.232	82.332	18.057	8.272
0.357777	93.134	82.482	18.067	8.27
0.358054	93.176	82.357	18.065	8.273
0.358332	93.363	82.37	18.07	8.271
0.35861	93.148	82.158	18.071	8.272
0.358888	93.274	82.27	18.075	8.27
0.359166	93.121	82.27	18.071	8.272
0.359444	93.288	82.332	18.07	8.272
0.359721	93.232	82.22	18.068	8.272
0.359999	93.121	82.283	18.078	8.272
0.360277	93.302	82.307	18.075	8.274
0.360555	93.274	82.196	18.075	8.275
0.360833	93.279	82.196	18.078	8.274
0.36111	93.218	82.283	18.075	8.274
0.361388	93.051	82.208	18.082	8.274
0.361666	93.39	82.245	18.086	8.277
0.361944	93.162	82.096	18.086	8.277
0.362222	93.176	82.134	18.081	8.278
0.362499	93.176	82.183	18.086	8.277
0.362777	93.162	82.158	18.084	8.275
0.363055	92.982	82.072	18.089	8.278
0.363333	93.162	82.096	18.094	8.275
0.363611	93.19	82.109	18.089	8.277
0.363888	93.176	82.047	18.09	8.278
0.364166	93.148	82.047	18.095	8.28
0.364444	93.148	82.084	18.094	8.28
0.364722	93.204	82.121	18.094	8.28
0.364999	93.371	82.096	18.098	8.28
0.365277	93.232	82.146	18.102	8.28
0.365555	93.051	82.01	18.098	8.28
0.365833	93.204	82.01	18.103	8.278
0.366111	93.288	82.01	18.103	8.28
0.366388	93.148	82.072	18.106	8.281
0.366666	93.288	81.985	18.106	8.28
0.366944	93.023	81.923	18.108	8.282
0.367222	93.134	82.047	18.109	8.28
0.3675	93.079	82.047	18.105	8.28
0.367777	93.335	81.96	18.116	8.282
0.368055	93.134	81.997	18.108	8.282
0.368333	93.162	81.973	18.111	8.282
0.368611	93.023	81.936	18.108	8.282
0.368889	93.176	81.886	18.116	8.283
0.369166	93.065	81.973	18.113	8.282
0.369444	93.051	81.911	18.117	8.282
0.369722	93.26	81.899	18.113	8.285
0.37	93.246	81.985	18.117	8.283
0.370278	93.162	81.899	18.114	8.285
0.370556	93.246	81.788	18.116	8.284
0.370834	93.19	81.788	18.119	8.285
0.371112	93.371	81.689	18.117	8.285
0.37139	93.065	81.812	18.119	8.282
0.371667	93.093	81.862	18.122	8.285
0.371945	93.121	81.751	18.122	8.285
0.372223	93.26	81.751	18.122	8.285
0.372501	93.232	81.751	18.122	8.285
0.372779	93.26	81.751	18.125	8.287
0.373056	93.251	81.812	18.124	8.287
0.373334	93.251	81.615	18.125	8.287
0.373612	93.107	81.726	18.121	8.288
0.37389	93.251	81.64	18.127	8.287
0.374168	93.223	81.677	18.127	8.289
0.374445	93.19	81.591	18.124	8.288
0.374724	93.19	81.677	18.125	8.286
0.375002	93.065	81.615	18.125	8.287
0.37528	93.134	81.628	18.125	8.288
0.375558	93.204	81.714	18.127	8.289
0.375835	93.126	81.554	18.13	8.29
0.376113	93.134	81.652	18.135	8.288
0.376391	93.209	81.554	18.13	8.29
0.376669	93.107	81.517	18.132	8.289
0.376947	93.223	81.603	18.127	8.29
0.377224	93.232	81.591	18.127	8.289
0.377502	93.009	81.603	18.127	8.29
0.37778	93.084	81.431	18.125	8.29
0.378058	93.134	81.517	18.125	8.292
0.378336	93.134	81.493	18.13	8.29
0.378613	93.162	81.468	18.129	8.292
0.378891	93.232	81.395	18.125	8.291
0.379169	93.121	81.419	18.129	8.292
0.379447	93.293	81.456	18.127	8.29
0.379724	93.204	81.248	18.119	8.293
0.380002	93.148	81.382	18.129	8.294
0.38028	93.134	81.346	18.127	8.293
0.380558	93.148	81.395	18.135	8.292
0.380836	93.26	81.334	18.129	8.295
0.381113	93.26	81.272	18.121	8.294
0.381391	93.065	81.285	18.121	8.293
0.381669	93.037	81.285	18.121	8.293
0.381947	93.093	81.272	18.121	8.294
0.382225	93.176	81.321	18.127	8.294
0.382502	93.232	81.297	18.121	8.294
0.38278	92.898	81.236	18.124	8.293
0.383058	93.037	81.309	18.116	8.293
0.383336	93.176	81.224	18.122	8.297
0.383614	93.162	81.309	18.113	8.295
0.383891	93.121	81.163	18.113	8.294
0.384169	93.162	81.334	18.114	8.296
0.384447	93.121	81.151	18.119	8.293
0.384725	93.134	81.248	18.114	8.294
0.385003	93.148	81.114	18.116	8.296
0.38528	93.134	81.126	18.119	8.297
0.385558	93.134	81.236	18.103	8.298
0.385836	93.093	80.956	18.109	8.298
0.386114	93.009	80.98	18.116	8.297
0.386392	93.162	81.163	18.106	8.3
0.386669	93.065	81.151	18.106	8.3
0.386947	93.107	81.102	18.103	8.298
0.387225	93.023	81.138	18.103	8.298
0.387503	92.982	81.041	18.103	8.298
0.387781	93.093	81.065	18.106	8.298
0.388058	93.107	81.005	18.095	8.299
0.388336	93.107	80.956	18.097	8.299
0.388614	93.218	81.053	18.092	8.3
0.388892	93.065	80.932	18.092	8.3
0.38917	93.051	80.92	18.09	8.3
0.389448	93.223	80.944	18.089	8.299
0.389726	93.162	80.895	18.094	8.3
0.390004	93.051	80.956	18.09	8.302
0.390281	93.121	80.895	18.087	8.3
0.390559	92.995	80.871	18.084	8.3
0.390837	93.079	80.835	18.089	8.299
0.391115	93.134	80.956	18.082	8.303
0.391393	93.065	80.859	18.086	8.3
0.39167	92.94	80.811	18.079	8.301
0.391948	93.093	80.786	18.078	8.303
0.392226	92.982	80.75	18.078	8.299
0.392504	93.121	80.762	18.07	8.301
0.392782	93.023	80.774	18.068	8.304
0.393046	93.134	80.835	18.062	8.301
0.393323	93.079	80.762	18.062	8.306
0.393601	93.023	80.702	18.059	8.303
0.393879	92.898	80.738	18.06	8.306
0.394157	93.167	80.714	18.051	8.303
0.394435	93.134	80.738	18.051	8.304
0.394712	92.926	80.678	18.057	8.304
0.39499	93.134	80.835	18.052	8.303
0.395268	93.134	80.665	18.049	8.303
0.395546	93.079	80.678	18.038	8.304
0.395823	93.181	80.629	18.049	8.306
0.396101	93.023	80.653	18.041	8.307
0.396379	93.079	80.653	18.037	8.305
0.396657	92.982	80.629	18.037	8.305
0.396935	92.995	80.581	18.03	8.307
0.397212	93.107	80.545	18.03	8.308
0.39749	93.093	80.449	18.03	8.305
0.397768	93.051	80.557	18.024	8.306
0.398046	92.843	80.497	18.016	8.307
0.398324	92.926	80.521	18.016	8.306
0.398601	92.94	80.34	18.018	8.306
0.398879	93.148	80.497	18.013	8.308
0.399157	93.065	80.581	18.011	8.309
0.399435	93.107	80.328	18.008	8.306
0.399713	93.037	80.376	17.997	8.308
0.39999	93.134	80.449	17.999	8.308
0.400268	92.982	80.34	17.997	8.31
0.400546	92.926	80.304	17.995	8.309
0.400824	93.079	80.316	17.991	8.308
0.401102	93.051	80.292	17.988	8.307
0.401379	93.107	80.388	17.978	8.309
0.401657	92.982	80.232	17.978	8.31
0.401935	93.162	80.221	17.981	8.308
0.402213	93.065	80.292	17.973	8.309
0.402491	92.954	80.221	17.972	8.31
0.402768	92.968	80.137	17.966	8.309
0.403046	93.065	80.137	17.966	8.308
0.403324	93.037	80.149	17.961	8.31
0.403602	92.94	80.149	17.964	8.311
0.403879	92.982	80.149	17.956	8.31
0.404157	92.926	80.113	17.95	8.311
0.404435	93.065	80.197	17.945	8.311
0.404713	93.107	80.089	17.945	8.311
0.404991	93.023	80.113	17.942	8.314
0.405268	92.968	80.089	17.937	8.312
0.405546	93.148	80.137	17.933	8.311
0.405824	93.134	80.005	17.933	8.311
0.406102	93.107	80.065	17.923	8.313
0.40638	92.926	80.065	17.928	8.313
0.406657	92.968	80.065	17.918	8.311
0.406935	92.94	80.005	17.918	8.315
0.407213	92.995	80.101	17.914	8.314
0.407491	92.982	79.946	17.907	8.314
0.407769	92.857	79.946	17.903	8.314
0.408047	93.037	79.946	17.9	8.314
0.408325	93.023	79.839	17.895	8.316
0.408603	92.968	79.922	17.892	8.314
0.40888	93.009	79.934	17.884	8.313
0.409158	92.968	79.934	17.885	8.314
0.409436	92.884	79.946	17.881	8.316
0.409714	92.968	79.922	17.879	8.315
0.409992	92.954	79.708	17.875	8.314
0.410269	93.023	79.767	17.868	8.315
0.410547	92.94	79.779	17.865	8.315
0.410825	92.982	79.755	17.857	8.318
0.411103	92.898	79.803	17.864	8.316
0.41138	92.982	79.767	17.859	8.316
0.411658	92.982	79.637	17.848	8.316
0.411936	92.926	79.649	17.851	8.317
0.412214	92.968	79.732	17.842	8.315
0.412492	92.898	79.66	17.839	8.315
0.412769	92.995	79.66	17.837	8.318
0.413047	92.968	79.542	17.826	8.318
0.413325	92.912	79.613	17.828	8.318
0.413603	92.912	79.471	17.818	8.318
0.413881	93.148	79.625	17.82	8.319
0.414158	92.982	79.578	17.814	8.316
0.414436	92.94	79.601	17.803	8.319
0.414714	92.912	79.483	17.804	8.318
0.414992	92.94	79.459	17.806	8.316
0.41527	92.898	79.471	17.795	8.32
0.415547	92.968	79.518	17.781	8.319
0.415825	92.912	79.447	17.787	8.319
0.416103	92.912	79.377	17.786	8.321
0.416381	93.093	79.412	17.782	8.319
0.416659	92.94	79.329	17.772	8.321
0.416936	92.884	79.412	17.772	8.319
0.417214	92.884	79.424	17.767	8.321
0.417492	92.968	79.353	17.758	8.319
0.41777	92.982	79.353	17.761	8.321
0.418048	93.112	79.235	17.753	8.319
0.418325	92.829	79.247	17.75	8.319
0.418603	92.843	79.259	17.747	8.321
0.418881	92.801	79.212	17.74	8.321
0.419159	92.829	79.212	17.737	8.323
0.419436	92.843	79.177	17.734	8.324
0.419714	92.898	79.235	17.728	8.32
0.419992	92.898	79.141	17.723	8.322
0.42027	92.898	79.083	17.723	8.323
0.420548	92.898	79.071	17.714	8.323
0.420825	92.787	79.106	17.708	8.322
0.421103	92.857	79.165	17.706	8.322
0.421381	92.926	79.001	17.703	8.322
0.421659	92.94	79.024	17.702	8.322
0.421937	92.871	79.012	17.694	8.321
0.422214	92.884	79.012	17.689	8.322
0.422492	92.94	79.047	17.683	8.323
0.42277	92.884	79.024	17.682	8.322
0.423048	92.94	78.954	17.674	8.323
0.423326	93.009	78.919	17.669	8.325
0.423603	92.871	78.848	17.668	8.325
0.423881	93.037	78.907	17.665	8.324
0.424159	92.898	78.954	17.66	8.325
0.424437	92.884	78.837	17.655	8.327
0.424715	92.926	78.977	17.654	8.325
0.424992	92.912	78.825	17.64	8.328
0.42527	92.912	78.907	17.64	8.325
0.425548	92.829	78.884	17.632	8.323
0.425826	92.926	78.872	17.625	8.326
0.426104	92.815	78.802	17.625	8.327
0.426381	92.94	78.837	17.623	8.324
0.426659	93.023	78.662	17.618	8.324
0.426937	92.968	78.732	17.615	8.327
0.427215	92.857	78.708	17.614	8.327
0.427493	92.787	78.627	17.612	8.325
0.42777	92.746	78.65	17.603	8.329
0.428048	92.954	78.685	17.598	8.327
0.428326	92.871	78.627	17.594	8.327
0.428604	92.94	78.546	17.584	8.327
0.428881	92.898	78.65	17.586	8.327
0.429159	93.121	78.522	17.584	8.329
0.429437	92.801	78.499	17.577	8.328
0.429715	93.037	78.511	17.572	8.328
0.429993	92.954	78.406	17.563	8.329
0.43027	92.912	78.395	17.563	8.329
0.430548	92.94	78.418	17.56	8.331
0.430826	92.954	78.488	17.558	8.326
0.431104	92.857	78.337	17.549	8.329
0.431382	92.94	78.395	17.538	8.329
0.431659	92.871	78.325	17.543	8.33
0.431937	92.871	78.383	17.534	8.328
0.432215	92.843	78.372	17.529	8.329
0.432493	92.884	78.337	17.534	8.329
0.432771	93.023	78.279	17.52	8.327
0.433048	92.76	78.268	17.522	8.329
0.433326	92.898	78.244	17.519	8.329
0.433604	92.926	78.233	17.511	8.335
0.433882	92.871	78.118	17.508	8.329
0.43416	92.815	78.221	17.508	8.331
0.434437	92.995	78.106	17.5	8.329
0.434715	92.912	78.164	17.499	8.329
0.434993	92.843	78.106	17.497	8.331
0.435271	92.857	78.221	17.491	8.33
0.435549	92.815	78.083	17.491	8.331
0.435826	92.995	78.025	17.483	8.332
0.436104	92.829	78.071	17.479	8.329
0.436382	92.829	78.048	17.474	8.332
0.43666	92.898	78.06	17.464	8.332
0.436937	93.065	78.037	17.467	8.334
0.437215	92.912	77.979	17.459	8.332
0.437493	93.051	77.899	17.454	8.333
0.437771	92.898	77.968	17.453	8.332
0.438049	92.912	77.956	17.447	8.333
0.438326	92.926	78.048	17.447	8.334
0.438604	92.857	77.911	17.445	8.333
0.438882	92.912	77.853	17.441	8.335
0.43916	92.815	77.67	17.433	8.334
0.439438	92.843	77.807	17.429	8.335
0.439715	92.774	77.876	17.424	8.335
0.439993	92.912	77.796	17.427	8.334
0.440271	92.829	77.739	17.421	8.337
0.44055	92.954	77.819	17.416	8.333
0.440828	92.787	77.693	17.407	8.334
0.441106	92.884	77.693	17.407	8.335
0.441383	92.663	77.75	17.401	8.337
0.441661	93.023	77.601	17.4	8.337
0.441939	92.884	77.624	17.395	8.336
0.442217	92.954	77.636	17.395	8.335
0.442494	92.884	77.567	17.388	8.336
0.442772	93.121	77.579	17.385	8.336
0.44305	92.871	77.51	17.385	8.337
0.443328	92.94	77.624	17.377	8.338
0.443606	92.912	77.533	17.377	8.337
0.443883	92.912	77.431	17.365	8.337
0.444161	92.968	77.385	17.363	8.336
0.444439	92.912	77.419	17.362	8.337
0.444717	92.815	77.385	17.359	8.336
0.444995	93.009	77.317	17.357	8.338
0.445272	92.884	77.465	17.354	8.337
0.44555	92.843	77.374	17.345	8.337
0.445829	92.774	77.294	17.341	8.338
0.446106	93.051	77.328	17.344	8.337
0.446384	92.857	77.272	17.342	8.34
0.446662	92.912	77.283	17.333	8.338
0.44694	92.829	77.283	17.335	8.34
0.447218	92.926	77.215	17.328	8.34
0.447495	92.898	77.192	17.325	8.338
0.447773	92.995	77.215	17.321	8.34
0.448051	92.871	77.192	17.315	8.337
0.448329	92.898	77.124	17.309	8.338
0.448606	92.898	77.272	17.31	8.338
0.448884	92.912	77.034	17.309	8.34
0.449162	92.94	77.023	17.31	8.341
0.44944	92.815	77.136	17.3	8.34
0.449718	92.871	77.09	17.298	8.341
0.449995	92.801	76.977	17.297	8.34
0.450273	92.787	76.977	17.288	8.343
0.450551	92.968	76.921	17.285	8.342
0.450829	92.884	76.932	17.285	8.339
0.451107	92.884	76.932	17.282	8.34
0.451384	92.94	76.91	17.28	8.343
0.451662	92.912	76.955	17.277	8.341
0.45194	92.968	76.932	17.27	8.342
0.452218	92.926	76.842	17.27	8.342
0.452496	92.982	76.91	17.268	8.344
0.452773	92.94	76.719	17.265	8.34
0.453051	92.926	76.808	17.264	8.344
0.453329	92.843	76.853	17.255	8.344
0.453607	92.801	76.752	17.255	8.341
0.453885	92.912	76.73	17.246	8.344
0.454162	92.926	76.696	17.25	8.343
0.45444	92.926	76.629	17.243	8.343
0.454718	92.787	76.629	17.244	8.343
0.454996	92.843	76.629	17.241	8.345
0.455274	92.815	76.685	17.232	8.345
0.455551	92.857	76.517	17.232	8.345
0.455829	92.954	76.517	17.229	8.345
0.456107	92.968	76.528	17.222	8.343
0.456385	92.843	76.562	17.219	8.345
0.456663	92.815	76.461	17.219	8.345
0.45694	93.037	76.428	17.214	8.345
0.457218	92.926	76.439	17.213	8.346
0.457496	92.94	76.383	17.21	8.348
0.457774	92.94	76.361	17.208	8.344
0.458051	92.995	76.361	17.21	8.345
0.458329	92.843	76.349	17.204	8.346
0.458607	92.954	76.238	17.204	8.348
0.458885	92.912	76.305	17.196	8.347
0.459163	92.746	76.238	17.19	8.349
0.45944	92.968	76.183	17.192	8.346
0.459718	92.898	76.216	17.187	8.346
0.459996	92.884	76.26	17.187	8.348
0.460274	92.94	76.138	17.183	8.35
0.460552	92.898	76.171	17.177	8.351
0.460829	92.746	76.183	17.175	8.347
0.461107	92.843	76.105	17.172	8.348
0.461385	92.912	76.083	17.166	8.347
0.461663	92.94	76.116	17.171	8.351
0.461941	92.898	76.049	17.162	8.349
0.462218	92.898	76.083	17.16	8.35
0.462496	92.857	76.005	17.16	8.349
0.462774	92.843	75.95	17.156	8.348
0.463052	92.94	75.928	17.154	8.35
0.46333	92.912	75.928	17.148	8.35
0.463607	92.884	75.928	17.145	8.35
0.463885	92.912	75.839	17.138	8.351
0.464163	92.912	75.883	17.144	8.351
0.464441	92.801	75.839	17.136	8.351
0.464719	93.023	75.784	17.132	8.351
0.464996	92.926	75.905	17.13	8.351
0.465274	92.926	75.773	17.129	8.352
0.465552	92.94	75.795	17.124	8.35
0.46583	92.898	75.762	17.12	8.354
0.466107	92.912	75.652	17.117	8.35
0.466385	92.871	75.729	17.118	8.353
0.466663	92.995	75.663	17.117	8.352
0.466941	93.065	75.74	17.112	8.353
0.467219	92.884	75.663	17.111	8.352
0.467496	92.884	75.63	17.106	8.352
0.467774	92.704	75.641	17.109	8.351
0.468052	92.898	75.454	17.106	8.354
0.46833	92.926	75.63	17.099	8.353
0.468608	92.843	75.564	17.097	8.353
0.468885	92.954	75.542	17.096	8.352
0.469163	92.815	75.421	17.09	8.354
0.469441	92.801	75.476	17.09	8.351
0.469719	92.787	75.465	17.078	8.353
0.469997	92.871	75.509	17.081	8.353
0.470275	92.857	75.454	17.083	8.354
0.470552	92.787	75.41	17.072	8.354
0.47083	92.871	75.367	17.074	8.357
0.471108	92.898	75.323	17.074	8.355
0.471386	92.871	75.323	17.066	8.355
0.471664	92.954	75.421	17.065	8.355
0.471941	92.815	75.301	17.062	8.354
0.472219	92.787	75.268	17.065	8.356
0.472497	92.787	75.203	17.057	8.357
0.472775	92.871	75.214	17.051	8.356
0.473053	92.815	75.246	17.054	8.358
0.47333	92.829	75.148	17.048	8.356
0.473608	92.912	75.181	17.045	8.358
0.473886	92.774	75.159	17.043	8.358
0.474164	92.76	75.05	17.043	8.356
0.474442	92.954	75.126	17.04	8.357
0.474719	92.732	75.203	17.038	8.359
0.474997	92.884	75.018	17.032	8.357
0.475275	92.954	75.05	17.028	8.359
0.475553	92.829	75.116	17.028	8.357
0.475831	92.954	75.061	17.023	8.358
0.476108	92.968	75.007	17.02	8.357
0.476386	92.898	75.05	17.02	8.359
0.476664	92.718	75.018	17.011	8.357
0.476942	92.898	75.018	17.011	8.356
0.47722	92.774	74.953	17.013	8.356
0.477497	92.787	74.866	17.005	8.36
0.477775	92.912	74.92	17.004	8.359
0.478053	92.898	74.844	17	8.361
0.478331	92.94	74.92	17.003	8.357
0.478608	92.912	74.801	17.001	8.358
0.478886	92.787	74.801	16.988	8.361
0.479164	92.857	74.812	16.989	8.359
0.479442	92.871	74.801	16.991	8.361
0.47972	92.884	74.833	16.985	8.359
0.479997	93.037	74.725	16.988	8.359
0.480275	92.746	74.768	16.977	8.361
0.480553	92.704	74.714	16.98	8.361
0.480831	92.649	74.714	16.973	8.361
0.481109	92.801	74.725	16.974	8.359
0.481386	92.815	74.671	16.971	8.359
0.481664	92.801	74.553	16.966	8.361
0.481942	92.884	74.574	16.966	8.36
0.48222	92.732	74.585	16.961	8.361
0.482498	92.871	74.628	16.96	8.364
0.482775	92.94	74.628	16.951	8.36
0.483053	92.982	74.606	16.954	8.361
0.483331	92.926	74.52	16.949	8.361
0.483609	92.94	74.606	16.949	8.364
0.483887	92.843	74.466	16.943	8.362
0.484164	92.774	74.402	16.949	8.363
0.484442	92.829	74.423	16.941	8.363
0.48472	93.023	74.423	16.938	8.361
0.484998	92.801	74.445	16.935	8.361
0.485277	92.898	74.359	16.933	8.364
0.485554	92.787	74.402	16.933	8.363
0.485832	92.857	74.413	16.927	8.364
0.48611	92.898	74.38	16.924	8.364
0.486388	92.843	74.338	16.923	8.365
0.486666	92.898	74.402	16.917	8.363
0.486943	92.857	74.284	16.915	8.364
0.487221	92.649	74.273	16.913	8.367
0.487499	92.857	74.252	16.913	8.366
0.487777	92.829	74.263	16.911	8.361
0.488055	92.774	74.177	16.907	8.364
0.488333	92.746	74.198	16.904	8.362
0.488611	92.774	74.22	16.904	8.367
0.488889	92.912	74.145	16.896	8.366
0.489166	92.871	74.177	16.898	8.366
0.489444	92.815	74.123	16.893	8.364
0.489722	92.843	74.284	16.89	8.367
0.49	92.857	74.156	16.89	8.366
0.490277	92.926	74.134	16.888	8.367
0.490555	92.857	74.188	16.88	8.365
0.490833	92.968	74.113	16.879	8.364
0.491111	92.815	74.091	16.874	8.367
0.491389	92.801	74.038	16.879	8.364
0.491666	92.843	74.102	16.873	8.367
0.491944	92.926	73.974	16.87	8.364
0.492222	92.871	73.942	16.867	8.366
0.4925	93.051	73.964	16.866	8.366
0.492778	92.829	73.847	16.858	8.366
0.493055	92.801	74.027	16.858	8.367
0.493333	92.815	73.953	16.849	8.367
0.493611	92.857	73.868	16.857	8.366
0.493889	92.857	74.017	16.852	8.368
0.494167	92.801	73.815	16.851	8.367
0.494444	92.677	73.889	16.846	8.368
0.494722	92.829	73.836	16.845	8.369
0.495	92.871	73.783	16.842	8.369
0.495278	92.871	73.804	16.846	8.368
0.495556	92.815	73.889	16.836	8.367
0.495833	92.857	73.793	16.841	8.367
0.496111	92.968	73.751	16.835	8.369
0.496389	92.898	73.719	16.826	8.367
0.496667	92.787	73.804	16.832	8.368
0.496945	92.898	73.772	16.825	8.369
0.497222	92.995	73.74	16.82	8.369
0.4975	92.912	73.751	16.817	8.368
0.497778	92.968	73.73	16.811	8.37
0.498056	92.94	73.793	16.816	8.369
0.498334	92.884	73.709	16.81	8.371
0.498611	92.801	73.687	16.811	8.369
0.498889	92.898	73.666	16.798	8.369
0.499167	92.898	73.613	16.807	8.369
0.499445	92.898	73.613	16.804	8.37
0.499722	92.898	73.656	16.795	8.368
0.5	92.801	73.518	16.797	8.369
0.500278	92.815	73.55	16.798	8.372
0.500556	92.871	73.55	16.794	8.371
0.500834	92.829	73.582	16.794	8.37
0.501111	92.801	73.529	16.789	8.37
0.501389	92.718	73.518	16.788	8.371
0.501667	92.76	73.561	16.784	8.374
0.501945	92.815	73.497	16.784	8.37
0.502223	92.884	73.561	16.782	8.373
0.5025	92.829	73.592	16.778	8.37
0.502778	92.871	73.487	16.773	8.37
0.503056	92.954	73.444	16.769	8.372
0.503334	92.843	73.497	16.769	8.37
0.503612	92.995	73.529	16.766	8.371
0.503889	92.76	73.518	16.766	8.371
0.504167	92.871	73.402	16.762	8.37
0.504445	92.843	73.497	16.763	8.372
0.504723	92.829	73.444	16.756	8.372
0.505001	92.829	73.329	16.753	8.371
0.505278	92.815	73.434	16.75	8.373
0.505556	92.954	73.35	16.753	8.374
0.505834	92.829	73.308	16.75	8.371
0.506112	92.76	73.287	16.746	8.372
0.50639	92.926	73.182	16.739	8.372
0.506668	92.857	73.266	16.74	8.372
0.506945	92.774	73.287	16.744	8.374
0.507223	92.815	73.36	16.736	8.374
0.507501	92.884	73.318	16.73	8.375
0.507779	92.829	73.329	16.733	8.375
0.508057	92.787	73.213	16.731	8.375
0.508334	92.884	73.161	16.73	8.375
0.508612	92.787	73.276	16.724	8.372
0.50889	92.829	73.234	16.727	8.375
0.509168	92.926	73.234	16.721	8.373
0.509446	92.732	73.192	16.721	8.375
0.509723	92.857	73.182	16.715	8.375
0.510001	92.801	73.255	16.712	8.377
0.510279	92.954	73.192	16.708	8.374
0.510557	92.815	73.15	16.715	8.373
0.510834	92.732	73.15	16.709	8.375
0.511112	92.732	73.098	16.708	8.377
0.51139	92.954	73.056	16.707	8.377
0.511668	92.815	73.119	16.704	8.375
0.511946	92.884	73.035	16.695	8.375
0.512223	92.801	72.972	16.694	8.376
0.512501	92.912	72.983	16.696	8.375
0.51278	92.815	72.962	16.694	8.375
0.513057	92.926	72.972	16.691	8.373
0.513335	92.898	72.941	16.694	8.378
0.513613	92.926	73.025	16.688	8.376
0.513891	92.746	73.025	16.686	8.377
0.514169	92.857	73.035	16.683	8.379
0.514446	92.857	72.878	16.683	8.377
0.514724	92.76	72.962	16.676	8.374
0.515002	92.815	73.004	16.679	8.378
0.51528	92.912	72.993	16.675	8.378
0.515558	92.815	72.972	16.672	8.378
0.515835	92.926	72.92	16.665	8.378
0.516113	92.732	72.931	16.666	8.379
0.516391	92.829	72.91	16.669	8.378
0.516669	92.704	72.889	16.662	8.378
0.516947	92.815	72.774	16.662	8.379
0.517224	92.912	72.774	16.66	8.378
0.517502	92.746	72.816	16.659	8.378
0.51778	92.871	72.847	16.662	8.376
0.518058	92.954	72.847	16.652	8.377
0.518335	92.898	72.816	16.646	8.379
0.518613	92.704	72.743	16.653	8.378
0.518891	92.898	72.764	16.649	8.378
0.519169	92.871	72.858	16.647	8.379
0.519447	92.774	72.754	16.641	8.378
0.519724	92.815	72.774	16.641	8.378
0.520002	92.843	72.743	16.64	8.38
0.52028	92.746	72.764	16.64	8.378
0.520558	92.912	72.722	16.636	8.378
0.520836	92.829	72.629	16.637	8.38
0.521113	92.968	72.712	16.636	8.378
0.521391	92.787	72.702	16.63	8.381
0.521669	92.746	72.619	16.628	8.379
0.521947	92.815	72.587	16.626	8.378
0.522225	92.926	72.587	16.623	8.379
0.522502	92.857	72.619	16.624	8.378
0.52278	92.774	72.525	16.621	8.38
0.523058	92.884	72.587	16.621	8.382
0.523336	92.774	72.608	16.615	8.378
0.523614	92.871	72.598	16.623	8.38
0.523891	92.912	72.577	16.613	8.38
0.524169	92.94	72.587	16.61	8.381
0.524447	92.884	72.546	16.613	8.378
0.524725	92.954	72.525	16.61	8.38
0.525003	92.774	72.453	16.607	8.381
0.52528	92.801	72.494	16.601	8.378
0.525558	92.94	72.484	16.601	8.38
0.525836	92.94	72.515	16.601	8.382
0.526114	92.815	72.432	16.597	8.379
0.526391	92.857	72.484	16.595	8.379
0.526669	92.843	72.567	16.595	8.381
0.526947	92.815	72.505	16.591	8.381
0.527225	92.898	72.412	16.594	8.38
0.527503	92.787	72.401	16.588	8.38
0.52778	92.746	72.443	16.59	8.38
0.528058	92.871	72.37	16.591	8.382
0.528336	92.954	72.37	16.588	8.38
0.528614	92.912	72.381	16.585	8.383
0.528892	92.94	72.37	16.578	8.38
0.529169	92.829	72.381	16.579	8.383
0.529447	92.857	72.391	16.577	8.38
0.529725	92.843	72.391	16.578	8.38
0.530003	92.787	72.267	16.571	8.38
0.530281	92.843	72.267	16.571	8.381
0.530558	92.898	72.288	16.564	8.383
0.530836	92.829	72.381	16.572	8.383
0.531114	92.871	72.267	16.567	8.38
0.531392	92.884	72.216	16.562	8.383
0.53167	92.649	72.195	16.564	8.381
0.531947	92.857	72.288	16.556	8.383
0.532225	92.857	72.175	16.561	8.382
0.532503	92.829	72.205	16.558	8.381
0.532781	93.037	72.329	16.556	8.383
0.533059	92.801	72.257	16.551	8.381
0.533336	92.968	72.278	16.552	8.383
0.533614	92.912	72.298	16.549	8.382
0.533892	92.691	72.257	16.552	8.383
0.53417	92.787	72.175	16.549	8.385
0.534448	92.995	72.113	16.545	8.382
0.534725	92.718	72.144	16.541	8.383
0.535003	92.787	72.185	16.544	8.383
0.535281	92.774	72.144	16.545	8.384
0.535559	92.732	72.154	16.538	8.384
0.535836	92.884	72.164	16.542	8.383
0.536114	92.774	72.144	16.538	8.382
0.536392	92.815	72.041	16.532	8.383
0.53667	92.871	72.051	16.535	8.383
0.536948	92.774	72.103	16.532	8.386
0.537225	92.787	72.103	16.532	8.383
0.537503	92.926	72.072	16.526	8.385
0.537781	92.926	72.092	16.522	8.385
0.538059	92.815	72.123	16.522	8.383
0.538337	93.037	71.969	16.522	8.385
0.538614	92.801	72.01	16.521	8.386
0.538892	92.871	72.051	16.519	8.387
0.53917	92.718	72.031	16.512	8.386
0.539448	92.857	72.01	16.509	8.386
0.539726	92.815	72	16.513	8.383
0.540003	92.884	71.949	16.509	8.387
0.540281	92.857	71.98	16.512	8.388
0.540559	92.884	71.939	16.511	8.386
0.540837	92.746	71.929	16.506	8.386
0.541115	93.009	71.796	16.502	8.386
0.541392	92.801	71.949	16.502	8.387
0.54167	92.954	71.949	16.503	8.387
0.541948	92.718	71.959	16.501	8.387
0.542226	92.843	71.877	16.495	8.385
0.542504	92.912	71.969	16.501	8.386
0.542781	92.718	71.98	16.492	8.388
0.543059	92.857	71.929	16.493	8.386
0.543337	92.995	71.867	16.492	8.388
0.543615	92.787	71.786	16.491	8.387
0.543892	92.829	71.877	16.488	8.389
0.54417	92.691	71.847	16.485	8.39
0.544448	92.787	71.826	16.488	8.387
0.544726	92.898	71.775	16.483	8.389
0.545004	92.884	71.704	16.485	8.388
0.545281	92.857	71.745	16.486	8.388
0.545559	92.898	71.826	16.478	8.388
0.545837	92.857	71.796	16.479	8.387
0.546115	92.857	71.745	16.469	8.389
0.546393	92.732	71.786	16.472	8.388
0.54667	92.801	71.775	16.473	8.39
0.546948	92.954	71.735	16.466	8.388
0.547226	92.732	71.724	16.465	8.388
0.547504	92.801	71.704	16.466	8.389
0.547782	92.774	71.714	16.468	8.389
0.548059	92.857	71.775	16.463	8.389
0.548337	92.954	71.674	16.468	8.39
0.548601	92.898	71.653	16.459	8.391
0.548879	92.829	71.674	16.455	8.388
0.549157	92.982	71.643	16.459	8.389
0.549434	92.871	71.602	16.455	8.39
0.549712	92.94	71.653	16.453	8.391
0.54999	92.857	71.633	16.453	8.391
0.550268	92.815	71.521	16.452	8.391
0.550546	92.801	71.562	16.448	8.39
0.550823	92.829	71.531	16.446	8.392
0.551101	92.871	71.663	16.449	8.392
0.551379	92.898	71.643	16.448	8.394
0.551657	92.898	71.602	16.448	8.391
0.551935	92.843	71.674	16.448	8.391
0.552212	92.815	71.582	16.438	8.392
0.55249	93.037	71.552	16.439	8.389
0.552782	92.843	71.541	16.436	8.39
0.553046	92.774	71.602	16.438	8.394
0.553324	92.801	71.521	16.435	8.391
0.553601	92.787	71.45	16.428	8.391
0.553879	92.968	71.531	16.431	8.393
0.554157	92.815	71.44	16.432	8.391
0.554436	92.801	71.389	16.428	8.391
0.554713	92.801	71.41	16.425	8.395
0.554991	92.995	71.491	16.426	8.394
0.555269	92.857	71.511	16.419	8.392
[truncated: 511,971+ more rows]

## Sheet: 2a
% hypoxic regions in the TME
Control	60% O2	PFC	PFC + 60%O2
39.7416	25.8045	13.0294	10.7761
40.4147	35.1519	19.1623	13.8143
34.748	24.4375	18.5668	6.60586
41.6364	19.5859	20.3034	10.6737
			10.5706

## Sheet: 2b
% Hypoxic Cells
Control	PFC + 60% O2
40.2	24.3
28.7	6.66
24.8	15.2
33.3
25.6

## Sheet: 2c
Time (min)	% O2 in probed area
0	21.5
0	21.5
0	21.5
0.1	21.5
0.1	21.4
0.1	21.4
0.1	21.4
0.1	21.4
0.1	21.4
0.2	21.4
0.2	21.4
0.2	21.5
0.2	21.7
0.2	21.5
0.2	21.3
0.3	21.3
0.3	21.3
0.3	21.3
0.3	21.4
0.3	21.6
0.3	21.5
0.4	21.6
0.4	21.5
0.4	21.4
0.4	21.1
0.4	21.1
0.4	21.2
0.5	21.3
0.5	21.3
0.5	21.4
0.5	21.4
0.5	21.4
0.5	21.2
0.6	21.1
0.6	21.2
0.6	21.2
0.6	21.3
0.6	21.4
0.6	21.5
0.7	21.3
0.7	21.4
0.7	21.4
0.7	21.4
0.7	21.4
0.7	21.6
0.8	21.5
0.8	21.4
0.8	21.3
0.8	21.6
0.8	21.6
0.8	21.3
0.9	21.2
0.9	21
0.9	20.8
0.9	20.2
0.9	18
0.9	15
1	12.3
1	10.3
1	9.1
1	8.1
1	7.4
1	6.8
1.1	6.2
1.1	5.8
1.1	5.4
1.1	5
1.1	4.7
1.1	4.4
1.2	4.1
1.2	3.8
1.2	3.5
1.2	3.3
1.2	3
1.2	2.8
1.3	2.7
1.3	2.5
1.3	2.3
1.3	2.2
1.3	2
1.3	1.9
1.4	1.8
1.4	1.7
1.4	1.6
1.4	1.5
1.4	1.4
1.4	1.3
1.5	1.2
1.5	1.1
1.5	1.1
1.5	1
1.5	1
1.5	0.9
1.6	0.9
1.6	0.8
1.6	0.8
1.6	0.8
1.6	0.7
1.6	0.7
1.7	0.7
1.7	0.7
1.7	0.6
1.7	0.7
1.7	0.9
1.7	1.3
1.8	3.2
1.8	11
1.8	16.1
1.8	18.7
1.8	20
1.8	20.7
1.9	20.8
1.9	20.8
1.9	20.6
1.9	20.9
1.9	21
1.9	21
2	21
2	21.1
2	21.2
2	21.4
2	21
2	21.1
2.1	21.3
2.1	21.4
2.1	21.5
2.1	21.4
2.1	21.4
2.1	21.6
2.2	21.9
2.2	21.9
2.2	21.6
2.2	21.2
2.2	21
2.2	21.1
2.3	21.1
2.3	21.2
2.3	21.2
2.3	21.6
2.3	21.8
2.3	21.9
2.4	22
2.4	21.8
2.4	21.6
2.4	21.6
2.4	21.8
2.4	22
2.5	21.6
2.5	21.9
2.5	22
2.5	22
2.5	21.8
2.5	21.5
2.6	21.5
2.6	21.5
2.6	21.6
2.6	21.6
2.6	21.6
2.6	21.7
2.7	21.6
2.7	21.7
2.7	21.6
2.7	21.6
2.7	21.5
2.7	21.4
2.8	20.9
2.8	17.2
2.8	14.4
2.8	12.7
2.8	11.5
2.8	10.6
2.9	9.8
2.9	9.1
2.9	8.5
2.9	8
2.9	7.4
2.9	7
3	6.5
3	6.1
3	5.7
3	5.3
3	4.9
3	4.6
3.1	4.3
3.1	4
3.1	3.7
3.1	3.4
3.1	3.1
3.1	2.9
3.2	2.7
3.2	2.5
3.2	2.3
3.2	2.1
3.2	2
3.2	1.9
3.3	1.7
3.3	1.6
3.3	1.5
3.3	1.4
3.3	1.3
3.3	1.2
3.4	1.1
3.4	1
3.4	1
3.4	0.9
3.4	0.8
3.4	0.7
3.5	0.6
3.5	0.5
3.5	0.5
3.5	0.4
3.5	0.4
3.5	0.3
3.6	0.3
3.6	0.2
3.6	0.2
3.6	0.2
3.6	0.2
3.6	0.1
3.7	0.1
3.7	0.1
3.7	0.1
3.7	0.1
3.7	0.1
3.7	0.1
3.8	0
3.8	0
3.8	0
3.8	0
3.8	0
3.8	0
3.9	0
3.9	0
3.9	0
3.9	0
3.9	0
3.9	0
4	3.3
4	10
4	14.2
4	16.7
4	18.1
4	19.4
4.1	20.3
4.1	20.5
4.1	20.6
4.1	20.7
4.1	20.8
4.1	21
4.2	21.2
4.2	21.3
4.2	21.4
4.2	21.7
4.2	22
4.2	21.9
4.3	21.8
4.3	21.7
4.3	21.6
4.3	21.5
4.3	21.4
4.3	21.5
4.4	21.6
4.4	21.5
4.4	21.5
4.4	18.9
4.4	14.3
4.4	11
4.5	9
4.5	7.5
4.5	6.5
4.5	5.8
4.5	5.2
4.5	4.9
4.6	4.5
4.6	4.3
4.6	4.1
4.6	3.9
4.6	3.7
4.6	3.5
4.7	3.3
4.7	3.1
4.7	2.9
4.7	2.8
4.7	2.6
4.7	2.4
4.8	2.3
4.8	2.1
4.8	2
4.8	1.8
4.8	1.7
4.8	1.2
4.9	0.9
4.9	0.7
4.9	0.5
4.9	0.4
4.9	0.4
4.9	0.3
5	0.2
5	0.2
5	0.2
5	0.2
5	0.2
5	0.4
5.1	0.4
5.1	0.4
5.1	0.4
5.1	0.4
5.1	0.4
5.1	0.3
5.2	0.3
5.2	0.3
5.2	0.2
5.2	0.2
5.2	0.2
5.2	0.2
5.3	0.2
5.3	0.1
5.3	0.1
5.3	0.1
5.3	0.1
5.3	0.1
5.4	0
5.4	0
5.4	0
5.4	0
5.4	0
5.4	0
5.5	0
5.5	0
5.5	0
5.5	0
5.5	0
5.5	0
5.6	0
5.6	0
5.6	0
5.6	0
5.6	0
5.6	0
5.7	0
5.7	0
5.7	0
5.7	0
5.7	0
5.7	0
5.8	0
5.8	0
5.8	0
5.8	0
5.8	0
5.8	0
5.9	0
5.9	0
5.9	0
5.9	0
5.9	0
5.9	0
6	0
6	0
6	0
6	0
6	0
6	0
6.1	0
6.1	0
6.1	0
6.1	0
6.1	0
6.1	0
6.2	0
6.2	0
6.2	0
6.2	0
6.2	0
6.2	0
6.3	0
6.3	0
6.3	0
6.3	0
6.3	0
6.3	0
6.4	0
6.4	0
6.4	0
6.4	0
6.4	0
6.4	0
6.5	0
6.5	0
6.5	0
6.5	0
6.5	0
6.5	0
6.6	0
6.6	0
6.6	0
6.6	0
6.6	0
6.6	0
6.7	0
6.7	0
6.7	0
6.7	0
6.7	0
6.7	0
6.8	0
6.8	0
6.8	0
6.8	0
6.8	0
6.8	0
6.9	0
6.9	0
6.9	0
6.9	0
6.9	0
6.9	0
7	0
7	0
7	0
7	0
7	0
7	0
7.1	0
7.1	0
7.1	0
7.1	0
7.1	0
7.1	0
7.2	0
7.2	0
7.2	0
7.2	0
7.2	0
7.2	0
7.3	0
7.3	0
7.3	0
7.3	0
7.3	0
7.3	0
7.4	0
7.4	0
7.4	0
7.4	0
7.4	0
7.4	0
7.5	0
7.5	0
7.5	0
7.5	0
7.5	0
7.5	0
7.6	0
7.6	0
7.6	0
7.6	0
7.6	0
7.6	0
7.7	0.1
7.7	0.7
7.7	4
7.7	6.9
7.7	8.6
7.7	10.3
7.8	11.7
7.8	12.1
7.8	13
7.8	13.7
7.8	14
7.8	14.5
7.9	14.8
7.9	15.5
7.9	16.3
7.9	16.9
7.9	16.8
7.9	17.1
8	18.3
8	19.3
8	19.9
8	20.3
8	20.4
8	20.4
8.1	20.4
8.1	20.4
8.1	20.4
8.1	20.5
8.1	20.4
8.1	20.3
8.2	20.4
8.2	20.5
8.2	20.6
8.2	20.7
8.2	20.7
8.2	20.7
8.3	20.7
8.3	20.7
8.3	20.8
8.3	20.9
8.3	21.1
8.3	21
8.4	21
8.4	21
8.4	21.1
8.4	21.1
8.4	21.1
8.4	21.1
8.5	21.1
8.5	21
8.5	21.1
8.5	21.1
8.5	21
8.5	21.1
8.6	21.3
8.6	21.5
8.6	21.5
8.6	21.4
8.6	21.4
8.6	21.4
8.7	21.3
8.7	21.3
8.7	21.3
8.7	21.3
8.7	21.3
8.7	21.3
8.8	21.3
8.8	21.3
8.8	21.4
8.8	21.3
8.8	21.3
8.8	21.3
8.9	21.3
8.9	21.3
8.9	21.3
8.9	21.3
8.9	21.3
8.9	21.3
9	21.1
9	21.1
9	21.2
9	21.3
9	21.4
9	21.4
9.1	21.5
9.1	21.6
9.1	21.6
9.1	21.6
9.1	21.9
9.1	22
9.2	22
9.2	22.1
9.2	21.9
9.2	21.9
9.2	22.1
9.2	22.3
9.3	22.4
9.3	22.4
9.3	22.2
9.3	22.1
9.3	22.4
9.3	22.3
9.4	22.3
9.4	22.2
9.4	22.2
9.4	22.2
9.4	22.3
9.4	22.3
9.5	22.3
9.5	22.4
9.5	22.3
9.5	22.4
9.5	22.4
9.5	22.4
9.6	22.4
9.6	22.4
9.6	22.5
9.6	22.4
9.6	22.4
9.6	22.4
9.7	22.3
9.7	21.6
9.7	19.8
9.7	17.6
9.7	15.1
9.7	13.4
9.8	11.8
9.8	10.7
9.8	9.8
9.8	9
9.8	8.4
9.8	7.9
9.9	7.4
9.9	7
9.9	6.6
9.9	6.2
9.9	5.8
9.9	5.5
10	5.2
10	4.9
10	4.6
10	4.3
10	4.1
10	3.8
10.1	3.7
10.1	3.5
10.1	3.3
10.1	3.2
10.1	3
10.1	2.9
10.2	2.8
10.2	2.7
10.2	2.6
10.2	2.5
10.2	2.4
10.2	2.4
10.3	2.3
10.3	2.2
10.3	2.2
10.3	2.1
10.3	2
10.3	2
10.4	1.9
10.4	1.9
10.4	1.8
10.4	1.7
10.4	1.7
10.4	1.7
10.5	1.6
10.5	1.6
10.5	1.5
10.5	1.4
10.5	1.4
10.5	1.4
10.6	1.3
10.6	1.3
10.6	1.3
10.6	1.2
10.6	1.2
10.6	1.2
10.7	1.1
10.7	1.1
10.7	1
10.7	0.9
10.7	0.8
10.7	0.7
10.8	0.6
10.8	0.5
10.8	0.4
10.8	0.4
10.8	0.3
10.8	0.3
10.9	0.2
10.9	0.2
10.9	0.2
10.9	0.1
10.9	0.1
10.9	0.1
11	0.1
11	0.1
11	0.1
11	0.1
11	0.1
11	0.1
11.1	0.1
11.1	0.1
11.1	0.1
11.1	0.1
11.1	0
11.1	0
11.2	0
11.2	0
11.2	0
11.2	0
11.2	0
11.2	0
11.3	0
11.3	0
11.3	0
11.3	0
11.3	0
11.3	0
11.4	0
11.4	0
11.4	0
11.4	0
11.4	0
11.4	0
11.5	0
11.5	0
11.5	0
11.5	0
11.5	0
11.5	0
11.6	0
11.6	0
11.6	0
11.6	0
11.6	0
11.6	0
11.7	0
11.7	0
11.7	0
11.7	0
11.7	0
11.7	0
11.8	0
11.8	0
11.8	0
11.8	0
11.8	0
11.8	0
11.9	0
11.9	0
11.9	0
11.9	0
11.9	0
11.9	0
12	0
12	0
12	0
12	0
12	0
12	0
12.1	0
12.1	0
12.1	0
12.1	0
12.1	0
12.1	0
12.2	0
12.2	0
12.2	0
12.2	0
12.2	0
12.2	0
12.3	0
12.3	0
12.3	0
12.3	0
12.3	0
12.3	0
12.4	0
12.4	0
12.4	0
12.4	0
12.4	0
12.4	0
12.5	0
12.5	0
12.5	0
12.5	0
12.5	0
12.5	0
12.6	0
12.6	0
12.6	0
12.6	0
12.6	0
12.6	0
12.7	0
12.7	0
12.7	0
12.7	0
12.7	0
12.7	0
12.8	0
12.8	0
12.8	0
12.8	0
12.8	0
12.8	0
12.9	0
12.9	0
12.9	0
12.9	0
12.9	0
12.9	0
13	0
13	0
13	0
13	0
13	0
13	0
13.1	0
13.1	0
13.1	0
13.1	0
13.1	0
13.1	0
13.2	0
13.2	0
13.2	0
13.2	0
13.2	0
13.2	0
13.3	0
13.3	0
13.3	0
13.3	0
13.3	0.1
13.3	0.1
13.4	0.1
13.4	0.1
13.4	0.1
13.4	0.1
13.4	0.1
13.4	0.1
13.5	0
13.5	0.1
13.5	0.1
13.5	0
13.5	0.1
13.5	0.1
13.6	0.1
13.6	0.1
13.6	0.1
13.6	0.1
13.6	0.1
13.6	0.1
13.7	0.1
13.7	0.1
13.7	0.1
13.7	0.1
13.7	0.1
13.7	0.1
13.8	0.1
13.8	0.1
13.8	0.1
13.8	0.1
13.8	0.1
13.8	0.1
13.9	0.1
13.9	0.1
13.9	0.1
13.9	0.1
13.9	0.1
13.9	0.1
14	0.1
14	0.1
14	0.1
14	0.1
14	0.1
14	0.1
14.1	0.1
14.1	0.1
14.1	0.1
14.1	0.1
14.1	0
14.1	0.1
14.2	0.1
14.2	0.1
14.2	0.1
14.2	0.1
14.2	0.1
14.2	0.1
14.3	0.1
14.3	0.1
14.3	0.1
14.3	0.1
14.3	0.1
14.3	0.1
14.4	0.1
14.4	0.1
14.4	0.1
14.4	0.1
14.4	0.1
14.4	0.1
14.5	0.1
14.5	0.1
14.5	0.1
14.5	0.1
14.5	0.1
14.5	0.1
14.6	0.1
14.6	0.1
14.6	0.1
14.6	0.1
14.6	0.1
14.6	0.1
14.7	0.1
14.7	0.1
14.7	0.1
14.7	0.1
14.7	0.1
14.7	0.1
14.8	0.1
14.8	0.1
14.8	0.1
14.8	0.1
14.8	0.1
14.8	0.1
14.9	0.1
14.9	0.1
14.9	0.1
14.9	0.1
14.9	0.1
14.9	0.1
15	0.1
15	0.1
15	0.1
15	0.1
15	0.1
15	0.1
15.1	0.1
15.1	0.1
15.1	0.1
15.1	0.1
15.1	0.1
15.1	0.1
15.2	0.1
15.2	0.1
15.2	0.1
15.2	0.1
15.2	0.1
15.2	0.1
15.3	0.1
15.3	0.1
15.3	0.1
15.3	0.1
15.3	0.1
15.3	0.1
15.4	0.1
15.4	0.1
15.4	0.1
15.4	0.1
15.4	0.1
15.4	0.1
15.5	0.1
15.5	0.1
15.5	0.1
15.5	0.1
15.5	0.1
15.5	0.1
15.6	0.1
15.6	0.1
15.6	0.1
15.6	0.1
15.6	0.1
15.6	0.1
15.7	0.1
15.7	0.1
15.7	0.1
15.7	0.1
15.7	0.1
15.7	0.1
15.8	0.1
15.8	0.1
15.8	0.1
15.8	0.1
15.8	0.1
15.8	0.1
15.9	0.1
15.9	0.1
15.9	0.1
15.9	0.1
15.9	0.1
15.9	0.1
16	0.1
16	0.1
16	0.1
16	0.1
16	0.1
16	0.1
16.1	0.1
16.1	0.1
16.1	0.1
16.1	0.1
16.1	0.1
16.1	0.1
16.2	0.1
16.2	0.1
16.2	0.1
16.2	0.1
16.2	0.1
16.2	0.1
16.3	0.1
16.3	0.1
16.3	0.1
16.3	0.1
16.3	0.1
16.3	0.1
16.4	0.1
16.4	0.1
16.4	0.1
16.4	0.1
16.4	0.1
16.4	0.1
16.5	0.1
16.5	0.1
16.5	0.1
16.5	0.1
16.5	0.1
16.5	0.1
16.6	0.1
16.6	0.1
16.6	0.1
16.6	0.1
16.6	0.1
16.6	0.1
16.7	0.1
16.7	0.1
16.7	0.1
16.7	0.1
16.7	0.1
16.7	0.1
16.8	0.1
16.8	0.1
16.8	0.1
16.8	0.1
16.8	0.1
16.8	0.1
16.9	0.1
16.9	0.1
16.9	0.1
16.9	0.1
16.9	0.1
16.9	0.1
17	0.1
17	0.1
17	0.1
17	0.1
17	0.1
17	0.1
17.1	0.1
17.1	0.1
17.1	0.1
17.1	0.1
17.1	0.1
17.1	0.1
17.2	0.1
17.2	0.1
17.2	0.1
17.2	0.1
17.2	0.1
17.2	0.1
17.3	0.1
17.3	0.1
17.3	0.1
17.3	0.1
17.3	0.1
17.3	0.1
17.4	0.1
17.4	0.1
17.4	0.1
17.4	0.1
17.4	0.1
17.4	0.1
17.5	0.1
17.5	0.1
17.5	0.1
17.5	0.1
17.5	0.1
17.5	0.1
17.6	0.1
17.6	0.1
17.6	0.1
17.6	0.1
17.6	0.1
17.6	0.1
17.7	0.1
17.7	0.1
17.7	0.1
17.7	0.1
17.7	0.1
17.7	0.1
17.8	0.1
17.8	0.1
17.8	0.1
17.8	0.1
17.8	0.1
17.8	0.1
17.9	0.1
17.9	0.1
17.9	0.1
17.9	0.1
17.9	0.1
17.9	0.1
18	0.1
18	0.1
18	0.1
18	0.1
18	0.1
18	0.1
18.1	0.1
18.1	0.1
18.1	0.1
18.1	0.1
18.1	0.1
18.1	0.1
18.2	0
18.2	0
18.2	0
18.2	0
18.2	0
18.2	0
18.3	0
18.3	0
18.3	0
18.3	0
18.3	0
18.3	0
18.4	0
18.4	0
18.4	0
18.4	0
18.4	0
18.4	0
18.5	0
18.5	0
18.5	0
18.5	0
18.5	0
18.5	0
18.6	0
18.6	0
18.6	0
18.6	0
18.6	0
18.6	0
18.7	0
18.7	0
18.7	0
18.7	0
18.7	0
18.7	0
18.8	0
18.8	0
18.8	0
18.8	0
18.8	0
18.8	0
18.9	0
18.9	0
18.9	0
18.9	0
18.9	0
18.9	0
19	0
19	0
19	0
19	0
19	0
19	0
19.1	0
19.1	0
19.1	0
19.1	0
19.1	0
19.1	0
19.2	0
19.2	0
19.2	0
19.2	0
19.2	0
19.2	0
19.3	0
19.3	0
19.3	0
19.3	0
19.3	0
19.3	0
19.4	0
19.4	0
19.4	0
19.4	0
19.4	0
19.4	0
19.5	0
19.5	0
19.5	0
19.5	0
19.5	0
19.5	0
19.6	0
19.6	0
19.6	0
19.6	0
19.6	0
19.6	0
19.7	0
19.7	0
19.7	0
19.7	0
19.7	0
19.7	0
19.8	0
19.8	0
19.8	0
19.8	0
19.8	0
19.8	0
19.9	0
19.9	0
19.9	0
19.9	0
19.9	0
19.9	0
20	0
20	0
20	0
20	0
20	0
20	0
20.1	0
20.1	0
20.1	0
20.1	0
20.1	0
20.1	0
20.2	0
20.2	0
20.2	0
20.2	0
20.2	0
20.2	0
20.3	0
20.3	0
20.3	0
20.3	0
20.3	0
20.3	0
20.4	0
20.4	0
20.4	0
20.4	0
20.4	0
20.4	0
20.5	0
20.5	0
20.5	0
20.5	0
20.5	0
20.5	0
20.6	0
20.6	0
20.6	0
20.6	0
20.6	0
20.6	0
20.7	0
20.7	0
20.7	0
20.7	0
20.7	0
20.7	0
20.8	0
20.8	0
20.8	0
20.8	0
20.8	0
20.8	0
20.9	0
20.9	0
20.9	0
20.9	0
20.9	0
20.9	0
21	0
21	0
21	0
21	0
21	0
21	0
21.1	0
21.1	0
21.1	0
21.1	0
21.1	0
21.1	0
21.2	0
21.2	0
21.2	0
21.2	0
21.2	0
21.2	0
21.3	0
21.3	0
21.3	0
21.3	0
21.3	0
21.3	0
21.4	0
21.4	0
21.4	0
21.4	0
21.4	0
21.4	0
21.5	0
21.5	0
21.5	0
21.5	0
21.5	0
21.5	0
21.6	0
21.6	0
21.6	0
21.6	0
21.6	0
21.6	0
21.7	0
21.7	0
21.7	0
21.7	0
21.7	0
21.7	0
21.8	0
21.8	0
21.8	0
21.8	0
21.8	0
21.8	0
21.9	0
21.9	0
21.9	0
21.9	0
21.9	0
21.9	0
22	0
22	0
22	0
22	0
22	0
22	0
22.1	0
22.1	0
22.1	0
22.1	0
22.1	0
22.1	0
22.2	0
22.2	0
22.2	0
22.2	0
22.2	0
22.2	0
22.3	0
22.3	0
22.3	0
22.3	0
22.3	0
22.3	0
22.4	0
22.4	0
22.4	0
22.4	0
22.4	0
22.4	0
22.5	0
22.5	0
22.5	0
22.5	0
22.5	0
22.5	0
22.6	0
22.6	0
22.6	0
22.6	0
22.6	0
22.6	0
22.7	0
22.7	0
22.7	0
22.7	0
22.7	0
22.7	0
22.8	0
22.8	0
22.8	0
22.8	0
22.8	0
22.8	0
22.9	0
22.9	0
22.9	0
22.9	0
22.9	0
22.9	0
23	0
23	0
23	0
23	0
23	0
23	0
23.1	0
23.1	0
23.1	0
23.1	0
23.1	0
23.1	0
23.2	0
23.2	0
23.2	0
23.2	0
23.2	0
23.2	0
23.3	0
23.3	0
23.3	0
23.3	0
23.3	0
23.3	0
23.4	0
23.4	0
23.4	0
23.4	0
23.4	0
23.4	0
23.5	0
23.5	0
23.5	0
23.5	0
23.5	0
23.5	0
23.6	0
23.6	0
23.6	0
23.6	0
23.6	0
23.6	0
23.7	0
23.7	0
23.7	0
23.7	0
23.7	0
23.7	0
23.8	0
23.8	0
23.8	0
23.8	0
23.8	0
23.8	0
23.9	0
23.9	0
23.9	0
23.9	0
23.9	0
23.9	0
24	0
24	0
24	0
24	0
24	0
24	0
24.1	0
24.1	0
24.1	0
24.1	0
24.1	0
24.1	0
24.2	0
24.2	0
24.2	0
24.2	0
24.2	0
24.2	0
24.3	0
24.3	0
24.3	0
24.3	0
24.3	0
24.3	0
24.4	0
24.4	0
24.4	0
24.4	0
24.4	0
24.4	0
24.5	0
24.5	0
24.5	0
24.5	0
24.5	0
24.5	0
24.6	0
24.6	0
24.6	0
24.6	0
24.6	0
24.6	0
24.7	0
24.7	0
24.7	0
24.7	0
24.7	0
24.7	0
24.8	0
24.8	0
24.8	0
24.8	0
24.8	0
24.8	0
24.9	0
24.9	0
24.9	0
24.9	0
24.9	0
24.9	0
25	0
25	0
25	0
25	0
25	0
25	0
25.1	0
25.1	0
25.1	0
25.1	0
25.1	0
25.1	0
25.2	0
25.2	0
25.2	0
25.2	0
25.2	0
25.2	0
25.3	0
25.3	0
25.3	0
25.3	0
25.3	0
25.3	0
25.4	0
25.4	0
25.4	0
25.4	0
25.4	0
25.4	0
25.5	0
25.5	0
25.5	0
25.5	0
25.5	0
25.5	0
25.6	0
25.6	0.1
25.6	0.1
25.6	0.1
25.6	0.1
25.6	0.1
25.7	0.1
25.7	0.1
25.7	0.1
25.7	0.1
25.7	0.1
25.7	0.1
25.8	0.1
25.8	0.1
25.8	0.1
25.8	0.1
25.8	0.1
25.8	0.1
25.9	0.1
25.9	0.1
25.9	0.1
25.9	0.1
25.9	0.1
25.9	0.1
26	0.1
26	0.1
26	0.1
26	0.1
26	0.1
26	0.1
26.1	0.1
26.1	0.1
26.1	0.1
26.1	0.1
26.1	0.1
26.1	0.1
26.2	0.1
26.2	0.1
26.2	0.1
26.2	0.1
26.2	0.1
26.2	0.1
26.3	0.1
26.3	0.1
26.3	0.1
26.3	0.1
26.3	0.1
26.3	0.1
26.4	0.1
26.4	0.1
26.4	0.1
26.4	0.1
26.4	0.1
26.4	0.1
26.5	0.1
26.5	0.1
26.5	0.1
26.5	0.1
26.5	0.1
26.5	0.1
26.6	0.1
26.6	0.1
26.6	0.1
26.6	0.1
26.6	0.1
26.6	0.1
26.7	0.1
26.7	0.1
26.7	0.1
26.7	0.1
26.7	0.1
26.7	0.1
26.8	0.1
26.8	0.2
26.8	0.2
26.8	0.2
26.8	0.2
26.8	0.2
26.9	0.2
26.9	0.2
26.9	0.2
26.9	0.2
26.9	0.2
26.9	0.2
27	0.2
27	0.2
27	0.2
27	0.2
27	0.2
27	0.2
27.1	0.2
27.1	0.2
27.1	0.2
27.1	0.2
27.1	0.2
27.1	0.2
27.2	0.2
27.2	0.2
27.2	0.2
27.2	0.2
27.2	0.2
27.2	0.2
27.3	0.2
27.3	0.2
27.3	0.2
27.3	0.3
27.3	0.3
27.3	0.3
27.4	0.3
27.4	0.3
27.4	0.3
27.4	0.3
27.4	0.3
27.4	0.3
27.5	0.3
27.5	0.3
27.5	0.3
27.5	0.3
27.5	0.3
27.5	0.3
27.6	0.3
27.6	0.3
27.6	0.3
27.6	0.3
27.6	0.3
27.6	0.3
27.7	0.3
27.7	0.4
27.7	0.4
27.7	0.4
27.7	0.4
27.7	0.4
27.8	0.4
27.8	0.4
27.8	0.4
27.8	0.4
27.8	0.4
27.8	0.4
27.9	0.4
27.9	0.4
27.9	0.4
27.9	0.4
27.9	0.4
27.9	0.4
28	0.4
28	0.5
28	0.5
28	0.5
28	0.5
28	0.5
28.1	0.5
28.1	0.5
28.1	0.5
28.1	0.5
28.1	0.5
28.1	0.5
28.2	0.5
28.2	0.5
28.2	0.5
28.2	0.6
28.2	0.6
28.2	0.6
28.3	0.6
28.3	0.6
28.3	0.6
28.3	0.6
28.3	0.6
28.3	0.6
28.4	0.6
28.4	0.6
28.4	0.6
28.4	0.7
28.4	0.7
28.4	0.7
28.5	0.7
28.5	0.7
28.5	0.7
28.5	0.7
28.5	0.7
28.5	0.7
28.6	0.7
28.6	0.7
28.6	0.8
28.6	0.8
28.6	0.8
28.6	0.8
28.7	0.8
28.7	0.8
28.7	0.8
28.7	0.8
28.7	0.8
28.7	0.8
28.8	0.9
28.8	0.9
28.8	0.9
28.8	0.9
28.8	0.9
28.8	0.9
28.9	0.9
28.9	0.9
28.9	0.9
28.9	1
28.9	1
28.9	1
29	1
29	1
29	1
29	1
29	1
29	1.1
29.1	1.1
29.1	1.1
29.1	1.1
29.1	1.1
29.1	1.1
29.1	1.1
29.2	1.2
29.2	1.2
29.2	1.2
29.2	1.2
29.2	1.2
29.2	1.2
29.3	1.3
29.3	1.3
29.3	1.3
29.3	1.3
29.3	1.3
29.3	1.3
29.4	1.4
29.4	1.4
29.4	1.4
29.4	1.4
29.4	1.4
29.4	1.4
29.5	1.5
29.5	1.5
29.5	1.5
29.5	1.5
29.5	1.5
29.5	1.6
29.6	1.6
29.6	1.6
29.6	1.6
29.6	1.6
29.6	1.7
29.6	1.7
29.7	1.7
29.7	1.7
29.7	1.7
29.7	1.8
29.7	1.8
29.7	1.8
29.8	1.8
29.8	1.9
29.8	1.9
29.8	1.9
29.8	1.9
29.8	2
29.9	2
29.9	2
29.9	2
29.9	2.1
29.9	2.1
29.9	2.1
30	2.1
30	2.2
30	2.2
30	2.2
30	2.3
30	2.3
30.1	2.3
30.1	2.3
30.1	2.4
30.1	2.4
30.1	2.4
30.1	2.5
30.2	2.5
30.2	2.5
30.2	2.5
30.2	2.6
30.2	2.6
30.2	2.6
30.3	2.7
30.3	2.7
30.3	2.7
30.3	2.8
30.3	2.8
30.3	2.8
30.4	2.8
30.4	2.9
30.4	2.9
30.4	2.9
30.4	3
30.4	3
30.5	3
30.5	3.1
30.5	3.1
30.5	3.1
30.5	3.2
30.5	3.2
30.6	3.2
30.6	3.2
30.6	3.3
30.6	3.3
30.6	3.3
30.6	3.4
30.7	3.4
30.7	3.4
30.7	3.5
30.7	3.5
30.7	3.5
30.7	3.6
30.8	3.6
30.8	3.6
30.8	3.7
30.8	3.7
30.8	3.7
30.8	3.7
30.9	3.8
30.9	3.8
30.9	3.8
30.9	3.9
30.9	3.9
30.9	3.9
31	4
31	4
31	4
31	4.1
31	4.1
31	4.1
31.1	4.2
31.1	4.2
31.1	4.2
31.1	4.3
31.1	4.3
31.1	4.3
31.2	4.3
31.2	4.4
31.2	4.4
31.2	4.4
31.2	4.5
31.2	4.5
31.3	4.5
31.3	4.6
31.3	4.6
31.3	4.6
31.3	4.7
31.3	4.7
31.4	4.7
31.4	4.8
31.4	4.8
31.4	4.8
31.4	4.9
31.4	4.9
31.5	4.9
31.5	4.9
31.5	5
31.5	5
31.5	5
31.5	5
31.6	5.1
31.6	5.1
31.6	5.1
31.6	5.2
31.6	5.2
31.6	5.2
31.7	5.2
31.7	5.3
31.7	5.3
31.7	5.3
31.7	5.3
31.7	5.4
31.8	5.4
31.8	5.4
31.8	5.4
31.8	5.5
31.8	5.5
31.8	5.5
31.9	5.5
31.9	5.6
31.9	5.6
31.9	5.6
31.9	5.6
31.9	5.7
32	5.7
32	5.7
32	5.7
32	5.8
32	5.8
32	5.8
32.1	5.8
32.1	5.9
32.1	5.9
32.1	5.9
32.1	5.9
32.1	5.9
32.2	6
32.2	6
32.2	6
32.2	6
32.2	6.1
32.2	6.1
32.3	6.1
32.3	6.1
32.3	6.1
32.3	6.2
32.3	6.2
32.3	6.2
32.4	6.2
32.4	6.2
32.4	6.3
32.4	6.3
32.4	6.3
32.4	6.3
32.5	6.4
32.5	6.4
32.5	6.4
32.5	6.4
32.5	6.5
32.5	6.5
32.6	6.5
32.6	6.5
32.6	6.6
32.6	6.6
32.6	6.6
32.6	6.6
32.7	6.7
32.7	6.7
32.7	6.7
32.7	6.7
32.7	6.8
32.7	6.8
32.8	6.8
32.8	6.8
32.8	6.9
32.8	6.9
32.8	6.9
32.8	7
32.9	7
32.9	7.1
32.9	7.1
32.9	7.2
32.9	7.2
32.9	7.2
33	7.3
33	7.3
33	7.3
33	7.4
33	7.4
33	7.4
33.1	7.5
33.1	7.5
33.1	7.5
33.1	7.6
33.1	7.6
33.1	7.6
33.2	7.6
33.2	7.7
33.2	7.7
33.2	7.7
33.2	7.7
33.2	7.8
33.3	7.8
33.3	7.8
33.3	7.9
33.3	7.9
[truncated: 12,047 more rows]

## Sheet: 2d
	Adenosine				Inosine				Hypoxanthine				Xanthine				Adenine				5'-AMP
Control	4.47	12.26	4.68	6.08	18.15	39.76	6.72	11.8	53.32	95.81	12.3	17.83	228.28	414.88	119.7	22.11	19.71	21.91	28.94	22.24	ND	94.3	22.66	185.53
PFC + 60% O2	3.41	4.76	7.67	4.14	8.96	6.51	14.76	4.54	7.67	-	16.24	4.69	38.22	-	24.44	14.04	27.44	20.56	21.12	17.42	11.39	ND	19.48	13.7
																			ND = Not Detectable

## Sheet: 2e
	Guanosine				Guanine				5'-GMP
Control	6.57	7.54	7.22	8.49	16.42	86.4	34.27	29.76	1.93	10.66	2.19	9.97
PFC + 60% O2	6.57	5.59	7.64	5.97	22.59	21.68	33.33	25.37	3.41	ND	1.46	ND
								ND = not detectable

## Sheet: 3a
CD8/mm2			NK1.1+/mm2
Hypoxia	Normoxia		Hypoxia	Normoxia
12	76		10	22
4	124		0	34
6	46		6	46
8	94		0	14
22	96		6	36
12	106		0	24
18	110		2	30
4	78		0	12
8	68		8	38
4	96		6	40
0	74		12	70
30	98		12	22
58	56		6	2
38	28		14	10
44	136		36	78
44	184		8	70
12	16		0	10
12	26		6	0
2	18		2	46
4	72		0	14
14	68		18	30
10	178		0	76
12	92		0	28
52	158		2	30
28	144		4	40
56	68		2	6
32	86		18	30
40	130		8	20
24	60		0	24
10	30		6	24
22	40		20	34
28	36		6	16
0	28		2	20
10	46		0	10
8	36		0	10
4	56		0	14
2	130		6	76
2	26		6	26
46	38		6	38
32	74		12	16
28	116		4	52
24	94		10	40
20	70		6	28
4	40		0	28
36	44		2	54
20	102		4	52
18	62		8	20
0	8		16	12
22	124		6	40
8	54		12	52
18	94		6	60
12	76		4	48
8	122		14	30
12	58		22	30
40	44		14	104
20	50		10	58
14	58		8	36
18	82		8	28
8	106		4	30
26	58		4	16

## Sheet: 3b
NK1.1/mm2	CD8/mm2		% hypoxia in the tumor	NK1.1/mm2	CD8/mm2
46.0647	172.3		6	145.213	44.3837
15.7467	79.9881		10.5706	132.646	27.5022
11.5321	43.1169		10.6737	144.701	63.365
5.84206	50.0816		10	185.15	51.4461
20.2733	117.725		13	178.112	52.904
20.3629	64.0501		17.5928	172.3	46.0647
15.2494	96.8002		18.5668	128.686	22.4268
28.4724	88.5974		19.1623	81.7894	33.0019
34.7617	124.757		19.5859	124.757	34.7617
52.904	178.112		20	87.7449	13.4731
33.0019	81.7894		24.4375	88.5974	28.4724
22.4268	128.686		25.8045	64.0501	20.3629
13.4731	87.7449		34.748	50.0816	5.84206
51.4461	185.15		35.1519	96.8002	15.2494
31.2812	69.2179		39.7416	79.9881	15.7467
44.3837	145.213		40	43.1169	11.5321
63.3651	144.701
27.5022	132.646

## Sheet: 3c
CD8+ CD25+			NK1.1+ CD25+
Control	PFC + 60%O2		Control	PFC + 60%O2
19.9	23.6		8.82	17.9
16.6	29.1		11.4	21
16.8	21		10.9	9.84
9.66	35.4		6.28	22.9
22.9	39.8		8.15	21.7

## Sheet: 3d
% hypoxic TME	CD8/mm2		% hypoxic TME	NK1.1/mm2
17.5929	172.3		17.5929	46.0647
39.7416	79.9881		39.7416	15.7467
40.4147	43.1169		40.4147	11.5321
34.748	50.0816		34.748	5.84206
41.6364	117.725		41.6364	20.2733
25.8045	64.0501		25.8045	20.3629
35.1519	96.8002		35.1519	15.2494
24.4375	88.5974		24.4375	28.4724
19.5859	124.757		19.5859	34.7617
13.0294	178.112		13.0294	52.904
19.1623	81.7894		19.1623	33.0019
18.5668	128.686		18.5668	22.4268
20.3034	87.7449		20.3034	13.4731
10.7761	185.15		10.7761	51.4461
13.8143	69.2179		13.8143	31.2812
6.60586	145.213		6.60586	44.3837
10.6737	144.701		10.6737	63.3651
10.5706	132.646		10.5706	27.5022

[truncated: 15 more sheets: 4b, 4c, 4e, 4f, 5b, 6b, S1, S2a, S2b, S2c, S2d, S3a, S3b, S6, Sheet1]
